# Supplementary material for: Base-Resistant Ionic Metal-Organic Framework as a Porous Ion-Exchange Sorbent
Source: iScience. 2018 Apr 12;3:21–30. doi: 10.1016/j.isci.2018.04.004 (PMC6137287; doi:10.1016/j.isci.2018.04.004)
Supplement: Data S1. Crystallographic Data for IPM-MOF-201 [file mmc2.zip]

Archive with 1 entries (1 files):
- IPM-MOF-201.cif
