# Supplementary material for: Base-Resistant Ionic Metal-Organic Framework as a Porous Ion-Exchange Sorbent
Source: iScience. 2018 Apr 12;3:21–30. doi: 10.1016/j.isci.2018.04.004 (PMC6137287; doi:10.1016/j.isci.2018.04.004)
Supplement: Data S1. Crystallographic Data for IPM-MOF-201 [file mmc2.zip › IPM-MOF-201.cif]

 
data_IPM-MOF-201
 
_audit_creation_method            'SHELXL-2014/7'
_shelx_SHELXL_version_number      '2014/7'
_chemical_name_systematic         ?
_chemical_name_common             ?
_chemical_melting_point           ?
_chemical_formula_moiety          'C54 H42 N14 Ni'
_chemical_formula_sum
 'C54 H42 N14 Ni' 
_chemical_formula_weight          945.72

loop_
 _atom_type_symbol
 _atom_type_description
 _atom_type_scat_dispersion_real
 _atom_type_scat_dispersion_imag
 _atom_type_scat_source
 'C'  'C'   0.0033   0.0016
 'International Tables Vol C Tables 4.2.6.8 and 6.1.1.4'
 'H'  'H'   0.0000   0.0000
 'International Tables Vol C Tables 4.2.6.8 and 6.1.1.4'
 'N'  'N'   0.0061   0.0033
 'International Tables Vol C Tables 4.2.6.8 and 6.1.1.4'
 'O'  'O'   0.0106   0.0060
 'International Tables Vol C Tables 4.2.6.8 and 6.1.1.4'
 'S'  'S'   0.1246   0.1234
 'International Tables Vol C Tables 4.2.6.8 and 6.1.1.4'
 'Ni'  'Ni'   0.3393   1.1124
 'International Tables Vol C Tables 4.2.6.8 and 6.1.1.4'
 
_space_group_crystal_system       trigonal
_space_group_IT_number            148
_space_group_name_H-M_alt         'R -3 :H'
_space_group_name_Hall            '-R 3'
 
_shelx_space_group_comment
;
The symmetry employed for this shelxl refinement is uniquely defined
by the following loop, which should always be used as a source of
symmetry information in preference to the above space-group names.
They are only intended as comments.
;
 
loop_
 _space_group_symop_operation_xyz
 'x, y, z'
 '-y, x-y, z'
 '-x+y, -x, z'
 'x+2/3, y+1/3, z+1/3'
 '-y+2/3, x-y+1/3, z+1/3'
 '-x+y+2/3, -x+1/3, z+1/3'
 'x+1/3, y+2/3, z+2/3'
 '-y+1/3, x-y+2/3, z+2/3'
 '-x+y+1/3, -x+2/3, z+2/3'
 '-x, -y, -z'
 'y, -x+y, -z'
 'x-y, x, -z'
 '-x+2/3, -y+1/3, -z+1/3'
 'y+2/3, -x+y+1/3, -z+1/3'
 'x-y+2/3, x+1/3, -z+1/3'
 '-x+1/3, -y+2/3, -z+2/3'
 'y+1/3, -x+y+2/3, -z+2/3'
 'x-y+1/3, x+2/3, -z+2/3'
 
_cell_length_a                    16.0448(10)
_cell_length_b                    16.0448(10)
_cell_length_c                    25.0057(18)
_cell_angle_alpha                 90
_cell_angle_beta                  90
_cell_angle_gamma                 120
_cell_volume                      5574.9(8)
_cell_formula_units_Z             3
_cell_measurement_temperature     100(2)
_cell_measurement_reflns_used     5995
_cell_measurement_theta_min       2.44
_cell_measurement_theta_max       20.84
 
_exptl_crystal_description        'Hexagonal shaped'
_exptl_crystal_colour             'Pale Green'
_exptl_crystal_density_meas       ?
_exptl_crystal_density_method     ?
_exptl_crystal_density_diffrn     0.845          
_exptl_crystal_F_000              1476
_exptl_transmission_factor_min    0.6616
_exptl_transmission_factor_max    0.7457
_exptl_crystal_size_max           0.170
_exptl_crystal_size_mid           0.120
_exptl_crystal_size_min           0.100
_exptl_absorpt_coefficient_mu     0.296
_shelx_estimated_absorpt_T_min    0.951
_shelx_estimated_absorpt_T_max    0.971
_exptl_absorpt_correction_type    'multi-scan'
_exptl_absorpt_correction_T_min   ?
_exptl_absorpt_correction_T_max   ?
_exptl_absorpt_process_details    'multi-scan absorption correction'
_exptl_absorpt_special_details    ?
_diffrn_ambient_temperature       100(2)
_diffrn_radiation_wavelength      0.71073
_diffrn_radiation_type            MoK\a
_diffrn_source                    'Micro-focus X-ray source'
_diffrn_measurement_device_type   'Bruker APEX3 Photon 100 CMOS chip'
_diffrn_measurement_method        '\f and \w scans'
_diffrn_detector_area_resol_mean  ?
_diffrn_reflns_number             46123
_diffrn_reflns_av_unetI/netI      0.0726
_diffrn_reflns_av_R_equivalents   0.1307
_diffrn_reflns_limit_h_min        -19
_diffrn_reflns_limit_h_max        21
_diffrn_reflns_limit_k_min        -21
_diffrn_reflns_limit_k_max        21
_diffrn_reflns_limit_l_min        -33
_diffrn_reflns_limit_l_max        33
_diffrn_reflns_theta_min          2.191
_diffrn_reflns_theta_max          28.381
_diffrn_reflns_theta_full         25.242
_diffrn_measured_fraction_theta_max   0.998
_diffrn_measured_fraction_theta_full  1.000
_diffrn_reflns_Laue_measured_fraction_max    0.998
_diffrn_reflns_Laue_measured_fraction_full   1.000
_diffrn_reflns_point_group_measured_fraction_max   0.998
_diffrn_reflns_point_group_measured_fraction_full  1.000
_reflns_number_total              3119
_reflns_number_gt                 1797
_reflns_threshold_expression      'I > 2\s(I)'
_reflns_Friedel_coverage          0.000
_reflns_Friedel_fraction_max      .
_reflns_Friedel_fraction_full     .
 
_reflns_special_details
;
 Reflections were merged by SHELXL according to the crystal
 class for the calculation of statistics and refinement.
 
 Structure factors included contributions from the .fab file.
 
 _reflns_Friedel_fraction is defined as the number of unique
 Friedel pairs measured divided by the number that would be
 possible theoretically, ignoring centric projections and
 systematic absences.
;
 
_computing_data_collection        'Bruker APEX3'
_computing_cell_refinement        'Bruker SAINT'
_computing_data_reduction         'Bruker SAINT'
_computing_structure_solution     'SHELXT 2014/4 (Sheldrick, 2014)'
_computing_structure_refinement 'SHELXL-2014/7 (Sheldrick, 2014)'
_computing_molecular_graphics     'Bruker SHELXTL'
_computing_publication_material   'Bruker SHELXTL'
_refine_special_details           ?
_refine_ls_structure_factor_coef  Fsqd
_refine_ls_matrix_type            full
_refine_ls_weighting_scheme       calc
_refine_ls_weighting_details
'w=1/[\s^2^(Fo^2^)+(0.2000P)^2^] where P=(Fo^2^+2Fc^2^)/3'
_atom_sites_solution_primary      ?
_atom_sites_solution_secondary    ?
_atom_sites_solution_hydrogens    geom
_refine_ls_hydrogen_treatment     constr
_refine_ls_extinction_method      none
_refine_ls_extinction_coef        .
_refine_ls_number_reflns          3119
_refine_ls_number_parameters      105
_refine_ls_number_restraints      0
_refine_ls_R_factor_all           0.1542
_refine_ls_R_factor_gt            0.0901
_refine_ls_wR_factor_ref          0.3340
_refine_ls_wR_factor_gt           0.2959
_refine_ls_goodness_of_fit_ref    1.164
_refine_ls_restrained_S_all       1.164
_refine_ls_shift/su_max           0.069
_refine_ls_shift/su_mean          0.019
 
loop_
 _atom_site_label
 _atom_site_type_symbol
 _atom_site_fract_x
 _atom_site_fract_y
 _atom_site_fract_z
 _atom_site_U_iso_or_equiv
 _atom_site_adp_type
 _atom_site_occupancy
 _atom_site_site_symmetry_order  
 _atom_site_calc_flag
 _atom_site_refinement_flags_posn
 _atom_site_refinement_flags_adp
 _atom_site_refinement_flags_occupancy
 _atom_site_disorder_assembly
 _atom_site_disorder_group
Ni1 Ni 0.0000 0.0000 0.5000 0.0457(5) Uani 1 6 d S T P . .
N2 N 0.0908(2) 0.2659(2) 0.41941(13) 0.0501(8) Uani 1 1 d . . . . .
N1 N 0.3333 0.6667 0.4018(3) 0.0542(14) Uani 1 3 d S T P . .
N3 N 0.0252(2) 0.1182(2) 0.45162(13) 0.0468(8) Uani 1 1 d . . . . .
C4 C 0.1549(3) 0.3673(3) 0.41300(16) 0.0497(10) Uani 1 1 d . . . . .
C1 C 0.2744(2) 0.5655(2) 0.40577(15) 0.0462(9) Uani 1 1 d . . . . .
C7 C 0.0971(3) 0.2075(3) 0.45358(17) 0.0531(10) Uani 1 1 d . . . . .
H7 H 0.1483 0.2275 0.4773 0.064 Uiso 1 1 calc R U . . .
C8 C -0.0344(4) 0.1212(3) 0.4154(2) 0.0938(19) Uani 1 1 d . . . . .
H8 H -0.0953 0.0704 0.4073 0.113 Uiso 1 1 calc R U . . .
C5 C 0.1310(4) 0.4180(3) 0.3805(2) 0.0803(16) Uani 1 1 d . . . . .
H5 H 0.0749 0.3874 0.3603 0.096 Uiso 1 1 calc R U . . .
C6 C 0.1914(3) 0.5177(3) 0.3771(2) 0.0840(17) Uani 1 1 d . . . . .
H6 H 0.1743 0.5526 0.3545 0.101 Uiso 1 1 calc R U . . .
C9 C 0.0070(5) 0.2093(4) 0.3923(3) 0.124(3) Uani 1 1 d . . . . .
H9 H -0.0169 0.2277 0.3636 0.149 Uiso 1 1 calc R U . . .
C2 C 0.2991(4) 0.5110(4) 0.4360(3) 0.110(2) Uani 1 1 d . . . . .
H2 H 0.3563 0.5402 0.4552 0.132 Uiso 1 1 calc R U . . .
C3 C 0.2399(5) 0.4126(4) 0.4383(3) 0.127(3) Uani 1 1 d . . . . .
H3 H 0.2596 0.3764 0.4581 0.152 Uiso 1 1 calc R U . . .
 
loop_
 _atom_site_aniso_label
 _atom_site_aniso_U_11
 _atom_site_aniso_U_22
 _atom_site_aniso_U_33
 _atom_site_aniso_U_23
 _atom_site_aniso_U_13
 _atom_site_aniso_U_12
Ni1 0.0345(5) 0.0345(5) 0.0682(9) 0.000 0.000 0.0173(2)
N2 0.0444(17) 0.0361(16) 0.065(2) 0.0022(14) -0.0020(14) 0.0168(13)
N1 0.0369(17) 0.0369(17) 0.089(4) 0.000 0.000 0.0185(8)
N3 0.0437(16) 0.0399(16) 0.062(2) -0.0025(14) 0.0018(14) 0.0245(14)
C4 0.048(2) 0.0378(19) 0.062(2) -0.0026(16) -0.0023(17) 0.0209(16)
C1 0.0380(18) 0.0323(17) 0.067(2) 0.0048(16) 0.0043(16) 0.0164(14)
C7 0.0413(19) 0.039(2) 0.076(3) 0.0022(18) -0.0042(18) 0.0180(16)
C8 0.078(3) 0.046(3) 0.114(4) 0.005(3) -0.036(3) -0.002(2)
C5 0.072(3) 0.045(2) 0.101(4) 0.009(2) -0.035(3) 0.012(2)
C6 0.067(3) 0.047(2) 0.116(4) 0.022(2) -0.036(3) 0.012(2)
C9 0.120(5) 0.049(3) 0.148(6) 0.025(3) -0.082(5) 0.000(3)
C2 0.075(3) 0.052(3) 0.184(7) 0.005(3) -0.066(4) 0.017(3)
C3 0.094(4) 0.047(3) 0.213(8) 0.026(4) -0.078(5) 0.016(3)
 
_geom_special_details
;
 All esds (except the esd in the dihedral angle between two l.s. planes)
 are estimated using the full covariance matrix.  The cell esds are taken
 into account individually in the estimation of esds in distances, angles
 and torsion angles; correlations between esds in cell parameters are only
 used when they are defined by crystal symmetry.  An approximate (isotropic)
 treatment of cell esds is used for estimating esds involving l.s. planes.
;
 
loop_
 _geom_bond_atom_site_label_1
 _geom_bond_atom_site_label_2
 _geom_bond_distance
 _geom_bond_site_symmetry_2
 _geom_bond_publ_flag
Ni1 N3 2.112(3) 11_556 ?
Ni1 N3 2.112(3) 2 ?
Ni1 N3 2.112(3) 12_556 ?
Ni1 N3 2.112(3) 3 ?
Ni1 N3 2.112(3) 10_556 ?
Ni1 N3 2.112(3) . ?
N2 C7 1.309(5) . ?
N2 C9 1.368(6) . ?
N2 C4 1.433(4) . ?
N1 C1 1.416(3) 3_565 ?
N1 C1 1.416(3) . ?
N1 C1 1.416(3) 2_665 ?
N3 C8 1.335(6) . ?
N3 C7 1.317(5) . ?
C4 C5 1.334(6) . ?
C4 C3 1.341(7) . ?
C1 C6 1.361(6) . ?
C1 C2 1.355(6) . ?
C7 H7 0.9300 . ?
C8 C9 1.354(7) . ?
C8 H8 0.9300 . ?
C5 C6 1.398(6) . ?
C5 H5 0.9300 . ?
C6 H6 0.9300 . ?
C9 H9 0.9300 . ?
C2 C3 1.378(7) . ?
C2 H2 0.9300 . ?
C3 H3 0.9300 . ?
 
loop_
 _geom_angle_atom_site_label_1
 _geom_angle_atom_site_label_2
 _geom_angle_atom_site_label_3
 _geom_angle
 _geom_angle_site_symmetry_1
 _geom_angle_site_symmetry_3
 _geom_angle_publ_flag
N3 Ni1 N3 180.0 11_556 2 ?
N3 Ni1 N3 90.44(12) 11_556 12_556 ?
N3 Ni1 N3 89.56(12) 2 12_556 ?
N3 Ni1 N3 89.56(12) 11_556 3 ?
N3 Ni1 N3 90.44(12) 2 3 ?
N3 Ni1 N3 180.00(14) 12_556 3 ?
N3 Ni1 N3 90.44(12) 11_556 10_556 ?
N3 Ni1 N3 89.56(12) 2 10_556 ?
N3 Ni1 N3 90.44(12) 12_556 10_556 ?
N3 Ni1 N3 89.56(12) 3 10_556 ?
N3 Ni1 N3 89.56(12) 11_556 . ?
N3 Ni1 N3 90.44(12) 2 . ?
N3 Ni1 N3 89.56(12) 12_556 . ?
N3 Ni1 N3 90.44(12) 3 . ?
N3 Ni1 N3 180.00(14) 10_556 . ?
C7 N2 C9 104.5(3) . . ?
C7 N2 C4 128.1(3) . . ?
C9 N2 C4 127.4(3) . . ?
C1 N1 C1 119.52(8) 3_565 . ?
C1 N1 C1 119.52(8) 3_565 2_665 ?
C1 N1 C1 119.52(7) . 2_665 ?
C8 N3 C7 103.9(3) . . ?
C8 N3 Ni1 127.0(3) . . ?
C7 N3 Ni1 128.8(3) . . ?
C5 C4 C3 118.8(4) . . ?
C5 C4 N2 119.9(4) . . ?
C3 C4 N2 121.3(4) . . ?
C6 C1 C2 116.6(4) . . ?
C6 C1 N1 120.9(3) . . ?
C2 C1 N1 122.4(4) . . ?
N2 C7 N3 114.5(4) . . ?
N2 C7 H7 122.7 . . ?
N3 C7 H7 122.7 . . ?
N3 C8 C9 109.9(4) . . ?
N3 C8 H8 125.1 . . ?
C9 C8 H8 125.0 . . ?
C4 C5 C6 119.2(4) . . ?
C4 C5 H5 120.4 . . ?
C6 C5 H5 120.4 . . ?
C1 C6 C5 122.4(4) . . ?
C1 C6 H6 118.8 . . ?
C5 C6 H6 118.8 . . ?
N2 C9 C8 106.8(4) . . ?
N2 C9 H9 126.6 . . ?
C8 C9 H9 126.6 . . ?
C1 C2 C3 120.5(5) . . ?
C1 C2 H2 119.8 . . ?
C3 C2 H2 119.8 . . ?
C4 C3 C2 122.2(5) . . ?
C4 C3 H3 118.9 . . ?
C2 C3 H3 118.9 . . ?
 
_refine_diff_density_max    0.428
_refine_diff_density_min   -0.368
_refine_diff_density_rms    0.078

_shelx_res_file
;

    platon_sq.res created by SHELXL-2014/7

TITL TRIAL100_a.res in R-3
CELL  0.71073  16.0448  16.0448  25.0057   90.000   90.000  120.000
ZERR    3.000   0.0010   0.0010   0.0018    0.000    0.000    0.000
LATT 3
SYMM -Y, X-Y, Z
SYMM -X+Y, -X, Z
SFAC C  H  N  O  S  Ni
UNIT 162  126  42  0  0  3
LIST 6 ! automatically inserted. Change 6 to 4 for CHECKCIF!!
L.S. 5 0   38
ACTA
BOND $H
FMAP 2
PLAN 20
ABIN
TEMP 23.000
WGHT    0.200000
FVAR       0.17773
NI1   6    0.000000    0.000000    0.500000    10.16667    0.03450    0.03450 =
         0.06815    0.00000    0.00000    0.01725
N2    3    0.090827    0.265923    0.419407    11.00000    0.04441    0.03609 =
         0.06524    0.00216   -0.00195    0.01680
N1    3    0.333333    0.666667    0.401838    10.33333    0.03695    0.03695 =
         0.08863    0.00000    0.00000    0.01847
N3    3    0.025197    0.118236    0.451625    11.00000    0.04365    0.03986 =
         0.06168   -0.00246    0.00176    0.02446
C4    1    0.154874    0.367250    0.412996    11.00000    0.04819    0.03779 =
         0.06229   -0.00262   -0.00227    0.02095
C1    1    0.274432    0.565494    0.405770    11.00000    0.03804    0.03233 =
         0.06655    0.00483    0.00432    0.01637
C7    1    0.097143    0.207511    0.453584    11.00000    0.04131    0.03905 =
         0.07609    0.00221   -0.00420    0.01795
AFIX  43
H7    2    0.148276    0.227453    0.477308    11.00000   -1.20000
AFIX   0
C8    1   -0.034413    0.121226    0.415440    11.00000    0.07760    0.04600 =
         0.11449    0.00547   -0.03606   -0.00158
AFIX  43
H8    2   -0.095332    0.070377    0.407309    11.00000   -1.20000
AFIX   0
C5    1    0.131020    0.417978    0.380500    11.00000    0.07230    0.04473 =
         0.10064    0.00882   -0.03498    0.01180
AFIX  43
H5    2    0.074859    0.387375    0.360334    11.00000   -1.20000
AFIX   0
C6    1    0.191444    0.517677    0.377124    11.00000    0.06651    0.04734 =
         0.11572    0.02247   -0.03575    0.01158
AFIX  43
H6    2    0.174305    0.552615    0.354470    11.00000   -1.20000
AFIX   0
C9    1    0.007001    0.209301    0.392333    11.00000    0.12012    0.04874 =
         0.14754    0.02502   -0.08220   -0.00015
AFIX  43
H9    2   -0.016934    0.227737    0.363597    11.00000   -1.20000
AFIX   0
C2    1    0.299079    0.511007    0.435976    11.00000    0.07478    0.05248 =
         0.18355    0.00481   -0.06594    0.01713
AFIX  43
H2    2    0.356315    0.540239    0.455250    11.00000   -1.20000
AFIX   0
C3    1    0.239905    0.412573    0.438328    11.00000    0.09441    0.04719 =
         0.21325    0.02600   -0.07816    0.01578
AFIX  43
H3    2    0.259576    0.376394    0.458127    11.00000   -1.20000
AFIX   0
HKLF 4

REM  TRIAL100_a.res in R-3
REM R1 =  0.0901 for    1797 Fo > 4sig(Fo)  and  0.1542 for all    3119 data
REM    105 parameters refined using      0 restraints

END

WGHT      0.1565     12.4456

REM Highest difference peak  0.428,  deepest hole -0.368,  1-sigma level  0.078
Q1    1   0.2564  0.5197  0.4523  11.00000  0.05    0.43
Q2    1   0.1585  0.3785  0.3765  11.00000  0.05    0.41
Q3    1  -0.0416  0.0231  0.4992  11.00000  0.05    0.40
Q4    1   0.1953  0.4113  0.4571  11.00000  0.05    0.37
Q5    1   0.1667  0.3333  0.3333  10.50000  0.05    0.36
Q6    1  -0.0026  0.1223  0.3969  11.00000  0.05    0.33
Q7    1   0.2170  0.5534  0.4110  11.00000  0.05    0.32
Q8    1   0.3333  0.6667  0.3188  10.33333  0.05    0.31
Q9    1   0.1251  0.3070  0.4158  11.00000  0.05    0.31
Q10   1   0.0958  0.3249  0.4438  11.00000  0.05    0.29
Q11   1   0.1246  0.3285  0.3579  11.00000  0.05    0.28
Q12   1   0.2149  0.4864  0.3746  11.00000  0.05    0.28
Q13   1   0.1563  0.3021  0.3709  11.00000  0.05    0.28
Q14   1   0.0446  0.2593  0.4111  11.00000  0.05    0.27
Q15   1   0.1314  0.2711  0.4937  11.00000  0.05    0.26
Q16   1  -0.0955  0.3394  0.2684  11.00000  0.05    0.25
Q17   1   0.1171  0.3014  0.4785  11.00000  0.05    0.25
Q18   1   0.0000  0.0000  0.3719  10.33333  0.05    0.25
Q19   1   0.0538  0.3229  0.3224  11.00000  0.05    0.24
Q20   1   0.0000  0.0000  0.4274  10.33333  0.05    0.24
;
_shelx_res_checksum    7690

_shelx_hkl_file
;
   1   1   0  662.43   48.70
   1   1   0  684.63   48.70
  -2   1   0  666.33   48.80
  -2   1   0  641.84   48.70
  -2   1   0  680.83   48.70
   1   1   0  668.33   48.80
   1  -2   0  698.03   48.80
   1  -2   0  706.13   48.70
   1  -2   0  615.44   48.70
   1   1   0  684.63   48.70
  -1   2   0  679.93   48.70
  -1  -1   0  693.83   48.80
  -1  -1   0  671.93   48.70
   2  -1   0  649.14   48.70
   2  -1   0  651.43   48.60
  -1   2   0  682.33   48.70
  -1  -1   0  678.73   48.70
  -1   2   0  672.73   48.80
  -3   3   0  111.99    9.00
   3   0   0  126.29    9.00
   3   0   0  121.39    9.10
   0  -3   0  124.69    9.30
   3   0   0  120.29    9.00
  -3   3   0  112.89    8.90
  -3   3   0  113.59    8.90
   0  -3   0  122.09    9.30
   0  -3   0  121.09    9.20
   3   0   0  130.69    9.20
   0   3   0  120.49    9.20
  -3   0   0  123.29    9.00
   3  -3   0  120.49    8.90
   3  -3   0  116.19    9.00
   0   3   0  121.09    9.30
  -3   0   0  121.49    9.00
   3  -3   0  110.49    9.00
  -3   0   0  121.49    9.20
  -3   0   0  124.59    9.00
   2  -4   0  319.87   23.00
   2   2   0  307.07   23.10
  -4   2   0  333.37   22.90
   2  -4   0  325.47   23.00
   2   2   0  317.27   23.10
   2   2   0  300.67   23.20
   2  -4   0  323.47   23.10
  -4   2   0  329.57   22.90
  -4   2   0  332.97   23.20
   2   2   0  295.87   23.20
   4  -2   0  264.67   23.00
   4  -2   0  330.37   22.90
  -2  -2   0  303.97   23.20
  -2  -2   0  306.87   23.10
  -2  -2   0  302.17   23.10
  -2   4   0  316.77   23.20
  -2   4   0  307.57   23.00
  -2  -2   0  299.67   23.20
  -2   4   0  328.07   23.00
   4  -2   0  329.87   23.20
   1   4   0  640.14   45.50
  -5   1   0  614.94   45.50
  -5   1   0  613.84   45.20
  -5   1   0  641.34   45.30
   4  -5   0  577.64   45.10
   4  -5   0  598.74   45.30
   4  -5   0  617.44   45.30
   1   4   0  632.04   45.60
   1   4   0  645.54   45.50
   4  -5   0  634.44   45.40
  -4   5   0  568.14   45.30
  -4   5   0  622.64   45.20
  -1  -4   0  636.64   45.50
  -1  -4   0  619.14   45.50
   5  -1   0  631.64   45.20
   5  -1   0  627.74   45.50
   5  -1   0  626.34   45.30
   5  -1   0  634.24   45.40
  -1  -4   0  662.13   45.60
  -4   5   0  596.94   45.40
  -1  -4   0  635.14   45.50
  -5   4   0   41.90    3.50
   1  -5   0   38.80    4.40
   4   1   0   44.20    3.90
   1  -5   0   33.60    4.00
  -5   4   0   39.40    3.60
   4   1   0   44.00    4.20
   4   1   0   42.70    4.50
   4   1   0   43.80    4.20
  -5   4   0   44.20    3.50
  -1   5   0   42.40    4.50
  -1   5   0   38.00    4.50
   5  -4   0   40.20    3.60
  -1   5   0   33.30    4.00
   5  -4   0   43.70    3.50
   5  -4   0   38.30    3.80
  -4  -1   0   41.10    4.20
  -4  -1   0   46.40    4.70
  -4  -1   0   40.20    4.00
   5  -4   0   44.00    4.40
  -4  -1   0   38.30    4.00
   3  -6   0   23.80    2.90
  -6   3   0   19.90    3.30
  -6   3   0   24.90    2.90
   3   3   0   32.60    3.60
   3  -6   0   30.00    3.10
   3   3   0   33.80    3.10
   3  -6   0   32.30    3.50
   3   3   0   25.20    3.50
   3   3   0   23.30    2.90
  -3  -3   0   19.60    3.10
  -3   6   0   23.80    3.30
  -3  -3   0   32.40    3.30
  -3  -3   0   29.10    3.10
   6  -3   0   24.70    2.80
  -3  -3   0   27.20    3.30
  -3   6   0   30.30    2.90
  -3   6   0   21.70    2.40
  -3   6   0   28.40    3.10
   6  -3   0   23.70    3.00
   6  -3   0   23.50    2.70
   0  -6   0   33.40    3.80
   0  -6   0   27.60    3.90
  -6   6   0   33.30    3.50
   6   0   0   38.50    4.00
  -6   6   0   35.10    4.00
   6   0   0   30.90    3.60
   0  -6   0   28.30    3.80
   6   0   0   36.90    4.00
   6   0   0   37.00    3.70
   6  -6   0   30.60    3.50
   0   6   0   42.80    4.40
   0   6   0   39.00    3.80
  -6   0   0   30.80    3.60
   0   6   0   31.90    4.60
   6  -6   0   30.20    3.50
  -6   0   0   35.70    3.80
  -6   0   0   41.50    4.30
   6  -6   0   34.30    3.30
   6  -6   0   43.30    3.70
  -6   0   0   35.90    4.10
   2   5   0   87.89    8.40
   5  -7   0  100.19    7.90
  -7   2   0  102.39    7.60
   5  -7   0   99.39    8.00
   2   5   0   95.59    7.90
   5  -7   0   91.39    7.70
  -7   2   0   96.09    7.80
  -7   2   0   90.09    8.60
   2   5   0   83.29    8.50
   7  -2   0  103.89    8.10
  -2  -5   0   86.29    8.20
  -2  -5   0   93.09    8.10
   7  -2   0  101.59    7.60
  -5   7   0   93.59    8.20
  -2  -5   0   94.99    8.60
  -5   7   0  100.09    7.80
  -5   7   0   98.39    7.60
   7  -2   0  104.99    8.10
   7  -2   0   94.99    7.50
  -2  -5   0   92.89    7.90
  -7   5   0   68.79    5.60
   5   2   0   67.59    6.90
   2  -7   0   76.49    6.30
   5   2   0   63.29    6.10
   5   2   0   73.49    6.30
   2  -7   0   69.69    6.50
  -7   5   0   73.79    5.60
   5   2   0   63.99    6.60
  -5  -2   0   63.29    6.20
  -5  -2   0   65.69    6.80
  -2   7   0   88.79    6.20
   7  -5   0   63.29    6.40
   7  -5   0   66.69    5.50
  -5  -2   0   63.79    6.20
  -2   7   0   77.39    6.80
  -5  -2   0   66.79    6.50
   7  -5   0   71.59    6.10
   7  -5   0   72.19    5.70
  -2   7   0   78.39    6.90
   7  -8   0  274.57   20.80
   7  -8   0  260.97   20.40
   7  -8   0  292.37   20.90
   7  -8   0  273.97   21.00
   1   7   0  273.07   21.60
   1   7   0  298.97   22.00
  -8   1   0  280.17   20.80
  -8   1   0  281.27   20.90
   8  -1   0  285.67   21.20
  -1  -7   0  262.37   21.40
   8  -1   0  283.47   20.90
  -7   8   0  278.97   20.70
   8  -1   0  287.17   20.80
  -7   8   0  281.27   21.10
  -7   8   0  284.87   20.50
  -1  -7   0  283.37   21.40
   8  -1   0  292.57   21.20
  -1  -7   0  262.97   21.10
  -1  -7   0  275.37   21.30
   4   4   0   57.69    5.50
   4  -8   0   48.20    5.60
  -8   4   0   47.30    4.40
  -8   4   0   45.40    5.40
   4   4   0   54.89    6.00
   4  -8   0   49.00    5.30
   4   4   0   58.69    5.10
   4   4   0   58.29    5.90
  -8   4   0   47.60    4.70
   4  -8   0   52.19    5.10
  -4  -4   0   57.09    5.60
   8  -4   0   51.39    4.60
  -4  -4   0   49.10    5.40
  -4   8   0   53.69    4.90
  -4   8   0   52.09    5.50
   8  -4   0   42.80    5.20
  -4   8   0   49.60    5.90
  -4  -4   0   60.09    5.70
  -4  -4   0   49.00    5.20
   8  -4   0   45.80    5.30
   1  -8   0  707.93   50.39
   1  -8   0  644.04   50.09
   7   1   0  661.23   49.99
   7   1   0  672.43   49.90
   7   1   0  667.63   50.19
  -8   7   0  681.23   49.70
   1  -8   0  710.63   51.19
   7   1   0  679.83   50.09
   8  -7   0  665.43   49.80
  -1   8   0  674.23   50.19
   8  -7   0  697.43   49.70
   8  -7   0  692.23   50.29
   8  -7   0  698.53   49.90
  -7  -1   0  674.23   49.90
  -7  -1   0  661.13   49.99
   8  -7   0  723.13   49.70
  -7  -1   0  676.73   49.90
  -1   8   0  673.83   50.39
  -1   8   0  704.33   50.09
  -9   3   0  513.85   36.90
   3   6   0  514.55   37.80
   6  -9   0  496.85   37.10
   6  -9   0  521.15   37.30
  -9   3   0  493.25   37.70
   6  -9   0  506.25   37.30
   3   6   0  520.75   37.40
  -9   3   0  496.15   36.90
   3   6   0  520.05   37.60
  -6   9   0  490.05   37.40
  -6   9   0  505.95   37.00
  -3  -6   0  512.95   37.60
  -3  -6   0  507.05   37.40
  -6   9   0  511.95   37.10
   9  -3   0  490.75   37.20
   9  -3   0  478.75   36.70
  -3  -6   0  522.85   37.40
   9  -3   0  496.55   37.00
   9  -3   0  490.95   37.40
  -3  -6   0  516.55   37.60
   6   3   0   77.59    7.80
   6   3   0   80.49    8.70
   3  -9   0   82.59    8.00
   3  -9   0   92.99    7.70
   6   3   0   80.49    8.50
   6   3   0   90.19    7.50
   9  -6   0   90.49    8.10
  -3   9   0   86.39    7.20
   9  -6   0   85.89    7.10
  -3   9   0   94.19    9.60
  -6  -3   0   92.99    7.70
  -3   9   0   84.89    8.30
  -6  -3   0   87.59    7.70
  -3   9   0   96.69    7.60
  -6  -3   0   93.79    9.00
   9  -6   0   82.09    7.60
   0  -9   0  208.98   16.50
   9   0   0  204.18   16.50
   9   0   0  221.18   16.30
  -9   9   0  205.08   16.20
   0  -9   0  203.68   16.90
   9   0   0  212.38   16.80
   0  -9   0  204.08   17.00
   9   0   0  210.48   16.50
   0  -9   0  203.98   16.80
  -9   0   0  221.38   16.40
   9  -9   0  212.98   16.00
   0   9   0  221.68   16.90
   9  -9   0  219.08   16.50
   0   9   0  198.28   17.20
   9  -9   0  213.98   16.80
   0   9   0  200.78   16.50
   9  -9   0  196.68   15.80
  -9   0   0  213.98   16.30
   9  -9   0  229.48   16.00
 -10   2   0   70.19    6.30
   8 -10   0   63.29    6.20
   8 -10   0   67.19    6.40
   2   8   0   71.89    7.90
   2   8   0   59.49    7.70
 -10   2   0   65.69    6.90
 -10   2   0   65.69    7.70
   8 -10   0   69.79    7.20
  -2  -8   0   69.59    8.20
  -2  -8   0   62.29    6.90
  -2  -8   0   70.69    7.40
  10  -2   0   65.69    6.40
  10  -2   0   66.39    6.30
  -2  -8   0   59.19    6.60
  -8  10   0   66.99    5.80
  10  -2   0   70.49    6.90
  -8  10   0   72.19    7.00
  -8  10   0   64.69    6.30
   5   5   0   94.19    8.80
 -10   5   0   94.09    7.80
   5 -10   0  107.69    8.90
   5   5   0   87.09    9.80
   5 -10   0   96.49    8.50
   5   5   0  107.29    8.70
 -10   5   0  106.09    9.90
  -5  -5   0  104.39    8.90
  -5  -5   0   85.49    8.90
  -5  10   0   90.09   10.10
  -5  10   0   94.39    9.00
  -5  -5   0   98.89    8.60
  10  -5   0  102.59    8.70
  -5  -5   0   85.89    9.50
  10  -5   0  100.59    8.70
  10  -5   0   98.39    7.90
  -5  10   0   96.59    8.30
   8   2   0   74.89    7.60
   2 -10   0   90.79    7.50
   8   2   0   75.89    8.50
   8   2   0   70.99    9.60
   2 -10   0   78.69    8.10
   8   2   0   81.89    7.30
   2 -10   0   89.79    9.80
  -8  -2   0   78.09    8.10
  -2  10   0   74.19    7.50
  -8  -2   0   73.39    7.40
  -2  10   0   76.29    7.60
  10  -8   0   76.49    7.60
  10  -8   0   81.89    8.00
  10  -8   0   80.49    6.70
  -8  -2   0   76.59    8.90
  -8  -2   0   79.99    7.60
  -2  10   0   77.69    8.50
  -2  10   0   91.49    8.80
  10  -8   0   70.39    7.70
 -11   1   0   45.90    7.00
 -11   1   0   46.70    5.60
 -11   1   0   48.50    5.30
  10 -11   0   41.90    4.00
   1  10   0   42.80    6.80
  10 -11   0   56.39    5.20
   1  10   0   37.40    5.60
  10 -11   0   52.89    6.30
  10 -11   0   50.89    5.30
   1  10   0   35.00    7.50
 -10  11   0   43.00    5.70
  11  -1   0   43.80    6.40
  11  -1   0   50.69    5.50
  11  -1   0   40.60    5.50
  -1 -10   0   41.40    5.70
  11  -1   0   55.59    5.60
  -1 -10   0   36.80    6.60
  -1 -10   0   39.80    6.40
  -1 -10   0   43.50    6.50
   4   7   0  164.78   15.70
 -11   4   0  173.78   13.90
 -11   4   0  182.78   13.70
   4   7   0  166.88   14.30
   7 -11   0  192.38   14.50
 -11   4   0  175.98   15.60
   4   7   0  170.58   15.20
   7 -11   0  177.88   14.20
   7 -11   0  187.48   14.80
  -7  11   0  190.28   14.30
  11  -4   0  181.88   13.90
  11  -4   0  166.58   14.80
  11  -4   0  193.98   14.60
  -4  -7   0  171.28   15.40
  -7  11   0  180.38   13.80
  -4  -7   0  173.68   14.80
  -4  -7   0  186.58   15.10
  -7  11   0  198.38   16.20
  -4  -7   0  177.58   14.60
   7   4   0   -0.40    2.80
   7   4   0    5.90    4.60
   7   4   0    0.20    4.20
   4 -11   0    4.10    2.90
   7   4   0    5.90    2.50
   4 -11   0   -1.70    3.20
  11  -7   0    2.70    2.60
  -7  -4   0    3.70    3.20
  -4  11   0    2.20    2.50
  -7  -4   0    0.50    4.00
  -7  -4   0   -1.10    4.10
  -4  11   0    3.80    4.40
  11  -7   0   -0.10    3.30
  -4  11   0    6.90    3.10
  11  -7   0   -0.30    2.00
  -7  -4   0    3.30    3.20
  -4  11   0    2.60    4.40
  11  -7   0    0.60    4.10
  10   1   0   40.30    5.50
 -11  10   0   47.90    5.30
   1 -11   0   53.49    6.70
  10   1   0   52.89    6.60
  10   1   0   46.80    7.20
   1 -11   0   47.70    6.20
  10   1   0   43.70    5.60
   1 -11   0   49.60    6.90
   1 -11   0   54.39    7.10
  -1  11   0   48.10    6.30
  11 -10   0   54.29    5.50
  11 -10   0   52.49    6.00
 -10  -1   0   53.69    5.90
  11 -10   0   52.19    6.00
 -10  -1   0   60.99    6.40
  11 -10   0   50.79    5.50
  -1  11   0   56.39    7.20
 -10  -1   0   57.59    7.50
  -1  11   0   49.10    6.00
  -1  11   0   48.60    7.70
  11 -10   0   47.50    4.90
   3   9   0   39.70    7.70
 -12   3   0   52.29    7.40
   9 -12   0   62.29    5.90
   3   9   0   43.50    7.10
   9 -12   0   54.89    6.00
 -12   3   0   52.39    5.70
   9 -12   0   55.09    6.60
 -12   3   0   60.59    5.90
  12  -3   0   61.39    5.80
  -3  -9   0   45.30    6.10
  12  -3   0   38.20    5.60
  -9  12   0   59.09    5.40
  -3  -9   0   45.40    7.10
  -3  -9   0   40.60    6.90
  -9  12   0   54.79    5.20
  12  -3   0   54.09    5.10
  -3  -9   0   47.30    7.00
   6 -12   0   59.59    6.80
   6 -12   0   61.09    6.80
   6   6   0   50.09    6.20
   6   6   0   50.99    7.40
 -12   6   0   59.39    7.90
   6   6   0   58.39    8.20
   6   6   0   51.49    6.20
   6 -12   0   63.19    6.90
  -6  -6   0   66.59    7.30
  -6  12   0   50.09    7.20
  -6  -6   0   66.79    7.20
  12  -6   0   60.29    7.40
  -6  -6   0   54.79    6.70
  -6  -6   0   48.30    6.90
  12  -6   0   70.99    7.00
  -6  12   0   52.59    6.50
  -6  12   0   69.19    6.20
  12  -6   0   59.59    9.20
  12  -6   0   50.59    5.90
   3 -12   0    4.00    5.00
   9   3   0    1.60    3.20
   3 -12   0    0.80    3.40
   9   3   0    0.10    5.20
   9   3   0    5.50    5.30
   3 -12   0    7.60    3.90
   9   3   0   -2.20    3.20
  -9  -3   0    2.10    4.60
  -9  -3   0   -6.80    3.40
  12  -9   0    1.60    3.80
  -3  12   0    1.20    3.50
  12  -9   0   -1.30    4.30
  12  -9   0    1.30    4.10
  -3  12   0    2.20    4.60
  -3  12   0    2.70    6.00
  -9  -3   0   -8.70    3.20
  -3  12   0   -2.00    3.60
  12  -9   0   -0.10    2.50
  -9  -3   0   -3.40    5.00
   0 -12   0   16.30    5.90
  12   0   0   17.80    5.10
   0 -12   0   11.40    5.20
 -12  12   0   15.40    4.90
  12   0   0   24.30    6.70
   0 -12   0   19.20    6.30
  12   0   0   19.50    5.40
   0 -12   0   23.20    5.40
  12   0   0   18.90    4.70
 -12   0   0   21.70    5.40
  12 -12   0   16.40    3.60
   0  12   0   17.40    6.30
   0  12   0   23.30    6.90
  12 -12   0   21.20    4.00
 -12   0   0   15.00    6.60
 -12   0   0   29.80    4.80
  12 -12   0   14.30    3.30
  12 -12   0   14.10    5.60
   0  12   0   25.00    5.30
  12 -12   0   18.40    5.30
 -13   2   0    7.30    5.10
  11 -13   0   12.80    3.80
   2  11   0    7.20    6.60
   2  11   0    6.40    6.30
   2  11   0    8.00    5.20
  11 -13   0    9.80    5.10
 -13   2   0    4.10    3.70
 -13   2   0    3.10    6.40
  11 -13   0   14.80    3.90
   2  11   0    2.00    7.00
  13  -2   0   11.20    6.20
 -11  13   0    7.60   10.00
  -2 -11   0    5.30    5.80
  13  -2   0   14.20    4.20
  -2 -11   0   10.80    6.50
  -2 -11   0   18.80    5.30
  13  -2   0   10.90    4.20
  13  -2   0    7.30    4.30
   8 -13   0   76.69    7.70
   5   8   0   73.89    8.30
 -13   5   0   62.49    8.60
   5   8   0   92.49    9.40
   8 -13   0   89.99    8.40
 -13   5   0   73.99    7.20
 -13   5   0   77.49    7.20
   8 -13   0   75.79    8.00
   5   8   0   73.99   10.00
  13  -5   0   89.99    8.50
  -5  -8   0   86.49    9.30
  -5  -8   0   79.19    8.30
  13  -5   0   60.69    7.50
  -5  -8   0   87.19    8.80
  -8  13   0   79.59    8.60
  -8  13   0   80.89    8.80
  13  -5   0   78.89    7.40
  -5  -8   0   57.99    8.40
  -8  13   0   70.09    7.30
   5 -13   0  440.56   32.40
   8   5   0  386.06   32.60
   8   5   0  391.96   32.50
   8   5   0  399.46   31.80
   8   5   0  414.96   32.10
   5 -13   0  447.96   31.90
  13  -8   0  442.56   31.80
  -5  13   0  423.96   31.90
  -5  13   0  418.36   32.80
  -5  13   0  459.95   31.70
  -8  -5   0  389.46   31.90
  13  -8   0  424.26   32.20
  13  -8   0  434.46   31.20
  -8  -5   0  405.56   32.70
  -8  -5   0  397.86   32.00
  13  -8   0  460.35   32.30
  -8  -5   0  390.56   32.20
   2 -13   0   -0.20    5.70
  11   2   0    6.00    4.20
  11   2   0    8.10    4.30
  11   2   0    4.80    5.50
   2 -13   0    2.70    4.60
   2 -13   0    9.40    6.00
  11   2   0    0.20    6.60
 -11  -2   0   -5.40    4.70
  13 -11   0    9.70    4.60
  -2  13   0   12.70    7.30
  13 -11   0   12.70    5.00
  -2  13   0   11.20    5.60
  -2  13   0    7.30    5.10
  13 -11   0    6.90    3.40
  -2  13   0    5.60    6.40
  13 -11   0    6.60    4.70
 -11  -2   0    5.40    5.70
 -11  -2   0    3.20    6.30
  13 -14   0    4.30    6.90
   1  13   0    5.90    7.90
  13 -14   0    1.60    6.40
  13 -14   0    9.50    3.90
   1  13   0    4.90    8.40
   1  13   0   16.20    6.30
  13 -14   0    3.30    4.40
 -14   1   0   -1.60    5.90
 -14   1   0   -1.30    4.50
 -13  14   0    1.50    6.20
  14  -1   0   -3.90    5.30
  14  -1   0   -1.10    7.30
  -1 -13   0   11.10    7.10
  14  -1   0    6.90    5.70
  -1 -13   0   14.20    6.40
  14  -1   0   11.20    6.00
  10 -14   0   76.79    8.60
   4  10   0   66.89    9.50
   4  10   0   48.80   10.00
 -14   4   0   63.79    6.70
 -14   4   0   74.79    8.30
  10 -14   0   69.79    7.40
  10 -14   0   81.69    8.00
 -14   4   0   67.59    9.70
  -4 -10   0   79.79    9.30
  -4 -10   0   73.19    8.60
 -10  14   0   64.59    6.30
  14  -4   0   66.29    7.30
  14  -4   0   75.09    8.90
  -4 -10   0   43.20    8.40
 -10  14   0   69.39    6.70
 -10  14   0   61.99    9.70
  14  -4   0   78.99   10.10
  14  -4   0   71.69    8.10
  -4 -10   0   67.99   12.00
   7 -14   0   83.79    9.20
   7   7   0   96.29    9.60
 -14   7   0   60.39    9.70
   7 -14   0   76.69    8.90
   7   7   0   80.19    9.90
   7   7   0   85.29    9.00
   7   7   0   69.19   10.60
   7 -14   0   94.69    9.60
  14  -7   0   82.59   10.20
  -7  -7   0  101.09    9.50
  14  -7   0   87.49    8.90
  -7  -7   0   88.99    9.40
  -7  -7   0   88.09    9.50
  14  -7   0   79.69    8.10
  -7  -7   0   72.19    9.70
  -7  14   0   93.49   10.80
  -7  14   0   75.49    8.50
  -7  14   0   82.59    9.00
  10   4   0   50.49    8.60
  10   4   0   72.29    7.70
  10   4   0   45.10    6.90
   4 -14   0   61.69    7.60
   4 -14   0   61.59    8.80
  10   4   0   58.29    8.90
   4 -14   0   65.49    9.00
 -10  -4   0   50.19    8.80
  14 -10   0   63.39    6.30
  -4  14   0   55.19    9.30
  14 -10   0   60.29    8.10
  -4  14   0   62.69    8.60
  14 -10   0   72.79    8.20
  -4  14   0   72.09    7.50
 -10  -4   0   67.29    8.50
  -4  14   0   60.79    6.50
 -10  -4   0   57.19    7.90
 -10  -4   0   65.09    7.70
  -4  14   0   49.50    5.90
  14 -10   0   53.69    7.30
  13   1   0    4.70    6.30
  13   1   0   10.20    8.20
   1 -14   0    8.30    6.30
  13   1   0   -0.40    5.60
   1 -14   0    5.30    7.10
   1 -14   0   -9.40    6.70
  14 -13   0   -2.30    4.50
  -1  14   0   -6.10    7.20
  -1  14   0    1.80    5.60
  -1  14   0   12.80    7.90
  14 -13   0    0.70    4.00
  14 -13   0   11.20    7.10
 -13  -1   0    9.10    6.10
  14 -13   0    7.40    6.30
 -13  -1   0   -0.70    6.50
   3  12   0   -6.40    7.80
  12 -15   0    9.90    4.70
 -15   3   0    8.40    3.80
 -15   3   0    0.70    5.90
  12 -15   0   -0.70    6.90
  12 -15   0    5.70    4.50
   3  12   0    9.00    8.80
   3  12   0   -3.80    6.20
  15  -3   0    9.50    4.50
  -3 -12   0   10.70    6.30
  15  -3   0    9.80    5.60
  15  -3   0    9.10    9.20
  15  -3   0    3.60    7.40
  15  -3   0    7.10    5.50
  -3 -12   0   -5.70    7.30
 -15   6   0   60.69   10.30
   9 -15   0   94.09    8.70
   6   9   0   76.79   10.90
   6   9   0   67.29    8.90
   9 -15   0   67.99    9.20
   9 -15   0   87.79    9.10
  -9  15   0   81.29    8.40
  -6  -9   0   84.29   13.50
  15  -6   0   72.59    9.30
  -9  15   0   79.09    7.80
  15  -6   0   64.59   11.00
  -6  -9   0   68.69    9.50
  -6  -9   0   73.09   10.40
  15  -6   0   77.39    8.50
  -9  15   0   80.89   10.50
  -6  -9   0   66.49    9.80
   6 -15   0   14.20    7.60
   9   6   0   21.50    9.00
   6 -15   0   15.10    5.80
   9   6   0   23.10    7.80
   9   6   0   24.20    8.70
   6 -15   0   35.40    7.30
   9   6   0   37.60    5.60
  15  -9   0   25.10    4.40
  -6  15   0   23.00    7.00
  15  -9   0   21.40    6.30
  15  -9   0   17.00    7.70
  -6  15   0   25.20    8.80
  -9  -6   0   13.40    7.10
  -9  -6   0   12.10    5.90
  -6  15   0   19.20    5.50
  -9  -6   0   22.50    6.90
  -9  -6   0   17.70    7.50
  15  -9   0   25.00    5.80
  12   3   0  140.89   14.50
  12   3   0  128.79   14.60
  12   3   0  130.19   13.40
   3 -15   0  137.39   14.20
  12   3   0  122.59   13.50
   3 -15   0  123.89   13.50
   3 -15   0  119.69   13.90
  15 -12   0  103.39   13.50
  -3  15   0  110.99   13.20
  -3  15   0  131.39   13.60
  -3  15   0  138.09   13.70
 -12  -3   0  141.99   14.20
 -12  -3   0  154.78   14.80
  15 -12   0  129.49   11.70
  15 -12   0  153.08   15.30
  15 -12   0  127.59   14.00
   0 -15   0    5.70    7.40
  15   0   0    0.80    7.60
  15   0   0    4.10   10.10
   0 -15   0   12.60    9.30
  15   0   0   -8.00    7.00
  15   0   0    3.90    6.80
 -15   0   0  -11.70   12.00
  15 -15   0    0.30    5.40
 -15   0   0    8.50    6.50
   0  15   0    4.20    9.70
   0  15   0   -1.20    8.00
   0  15   0    0.10   10.70
  15 -15   0    0.50    8.10
 -15   0   0   -1.40    7.60
  15 -15   0    2.50    8.30
 -16   2   0   36.10   11.70
   2  14   0   36.80    8.90
  14 -16   0   22.10    5.70
   2  14   0   34.30   10.60
  14 -16   0   25.50    8.80
   2  14   0   40.50   13.00
  14 -16   0   21.90    6.40
 -16   2   0   30.30   22.80
 -16   2   0   27.60    5.90
  14 -16   0   30.60    8.60
  -2 -14   0   34.50    8.60
 -14  16   0   28.70    8.60
  16  -2   0   32.60    7.90
  16  -2   0   33.50   10.40
  16  -2   0   29.70    7.90
  16  -2   0   33.10    6.90
  -2 -14   0   17.60    9.10
  11 -16   0    2.80    5.90
   5  11   0    8.00    7.00
   5  11   0   12.60    9.60
  11 -16   0    6.20    5.50
   5  11   0   19.20   10.30
   5  11   0   10.20    9.60
  11 -16   0   15.20    7.60
  16  -5   0    7.60   10.40
  -5 -11   0   18.50    7.00
  -5 -11   0    3.00    8.60
  -5 -11   0   -1.20    7.60
  -5 -11   0    6.60    7.90
 -11  16   0   -0.60    8.50
  16  -5   0    3.30    7.80
  16  -5   0    2.30    6.30
  16  -5   0    3.90    5.90
   8   8   0    0.60    9.40
   8 -16   0    1.10    6.60
   8 -16   0    4.00    5.50
   8   8   0   -4.00    5.40
  16  -8   0    2.80    7.00
  16  -8   0   -2.90    8.60
  -8  16   0    1.80    9.30
  16  -8   0    5.20    5.70
  -8  -8   0   -4.50    6.30
  -8  16   0    2.10    6.70
  16  -8   0   -0.70    4.40
  -8  -8   0    9.30   11.30
  -8  16   0    1.00    4.40
   5 -16   0   25.80    8.70
  11   5   0   13.10    6.20
  11   5   0   28.40    9.70
   5 -16   0   12.40    6.80
   5 -16   0   24.40    8.70
  11   5   0   10.40    7.00
  11   5   0   12.10    9.90
 -11  -5   0   12.20    6.80
  16 -11   0   27.00    8.10
  -5  16   0   32.80    6.60
  16 -11   0   10.40    7.00
 -11  -5   0    8.00    8.10
  -5  16   0   20.20    8.40
 -11  -5   0   18.80    6.80
  16 -11   0   20.40    4.80
  16 -11   0   19.90    7.50
  14   2   0   -4.00    6.80
  14   2   0   -1.40    7.10
  14   2   0   -6.30   11.90
   2 -16   0   14.60    8.00
  14   2   0   -3.60    9.00
   2 -16   0   10.20   10.50
  16 -14   0   10.80    5.30
  16 -14   0    6.40    6.30
 -14  -2   0    2.80    7.30
  16 -14   0    7.60    8.20
  16 -14   0   10.00    7.80
  -2  16   0    9.70    7.80
 -14  -2   0    5.70    8.30
  -2  16   0   10.20    9.30
  16 -17   0   24.60   11.50
   1  16   0   13.70   12.50
  16 -17   0    2.00    9.10
  16 -17   0   19.90   11.00
 -17   1   0    7.90   14.20
   1  16   0    9.20   10.20
 -17   1   0   20.00    7.80
  17  -1   0   -2.40    8.70
  -1 -16   0   -9.60   12.50
  -1 -16   0    8.20   10.20
  17  -1   0   14.10    8.60
  13 -17   0   16.70    8.70
  13 -17   0    7.20    8.80
   4  13   0    3.40   11.00
   4  13   0    6.20    8.10
  13 -17   0    2.80    6.60
  13 -17   0   14.70    6.40
  -4 -13   0    6.10    9.90
  17  -4   0    5.30    7.80
  17  -4   0    8.00    7.10
  -4 -13   0    1.80    8.30
 -13  17   0    9.30    9.40
  17  -4   0   10.70   24.30
  17  -4   0    4.40    9.80
 -17   7   0   14.30   12.40
  10 -17   0    6.00    6.90
   7  10   0   10.70   11.50
  10 -17   0    7.50    8.00
  10 -17   0    4.60    7.70
   7  10   0   -1.10    6.70
  17  -7   0   -0.10    8.40
  17  -7   0    8.10    6.00
 -10  17   0   12.10    9.90
  17  -7   0    8.20    6.60
  -7 -10   0   -0.90    9.90
  -7 -10   0   -3.00   10.70
 -10  17   0    4.80    4.00
  -7 -10   0   16.80    8.40
  17  -7   0   16.20   10.70
 -10  17   0    8.10    6.70
  -7 -10   0   13.30    8.40
  10   7   0   13.90    7.30
   7 -17   0   36.90   10.40
  10   7   0   22.00   11.20
   7 -17   0   34.90    9.30
   7 -17   0   24.50    7.30
  10   7   0   11.60    6.90
  10   7   0   25.30   13.70
  17 -10   0   20.20    9.90
  -7  17   0   34.30    7.00
 -10  -7   0   24.40    8.70
  17 -10   0   18.00    7.10
  17 -10   0   21.00    8.50
  -7  17   0   25.50    8.90
 -10  -7   0   27.10    8.30
  17 -10   0   28.40    5.70
 -10  -7   0    1.50   10.70
  13   4   0   36.40   11.20
  13   4   0   42.60    8.30
  13   4   0   30.60    9.20
   4 -17   0   44.80    9.40
   4 -17   0   38.40   12.00
  -4  17   0   41.00   10.40
 -13  -4   0   34.10   10.10
  -4  17   0   30.30    5.00
  17 -13   0   34.70    9.30
  -4  17   0   44.40   10.50
  -4  17   0   44.00    7.40
  17 -13   0   29.70    9.10
  17 -13   0   31.90    8.80
  17 -13   0   34.80    6.30
 -13  -4   0   43.40    9.90
  16   1   0    8.30    8.70
   1 -17   0    3.30    9.90
   1 -17   0    4.10   12.40
  16   1   0    0.90   10.90
  16   1   0    2.20    8.50
  17 -16   0   14.90   10.40
  -1  17   0   -8.20    9.80
  17 -16   0    6.00   10.90
 -16  -1   0    9.20    9.90
  -1  17   0    2.00   11.60
  17 -16   0   -1.60    6.80
 -16  -1   0   -7.20    8.80
  15 -18   0   16.20   11.60
   3  15   0   21.90   11.40
  15 -18   0   14.30   11.70
  15 -18   0   20.80    8.30
 -15  18   0    8.70   10.90
  -3 -15   0   39.10   10.70
  18  -3   0    8.30    8.80
  -3 -15   0   37.20   13.10
  18  -3   0   16.20    9.40
  12 -18   0   -4.20    7.10
  12 -18   0    1.30    9.10
  12 -18   0   -0.50    7.30
   6  12   0    1.70   14.00
   6  12   0   29.60    9.90
  -6 -12   0    3.40    9.20
  18  -6   0    4.80    7.60
  -6 -12   0    6.90   10.10
  18  -6   0   -6.50   10.10
  18  -6   0    4.90    7.60
 -12  18   0  -12.90   10.30
  18  -6   0    2.00   16.50
   9   9   0    0.90    7.30
   9   9   0   27.60   15.50
   9 -18   0   15.50    7.80
   9 -18   0    7.00    8.90
  18  -9   0   32.60    7.00
  18  -9   0   10.20    7.30
  -9  -9   0   16.40    9.30
  -9  -9   0   29.40   10.20
  -9  18   0   23.00   14.20
  18  -9   0   14.40   11.40
  -9  18   0   22.20    6.10
  18  -9   0    3.40    9.50
   6 -18   0   -1.90   10.70
  12   6   0   17.40   12.50
   6 -18   0   13.70    8.90
  12   6   0    0.90    7.70
  12   6   0    5.00    8.40
 -12  -6   0   19.10   10.30
 -12  -6   0   10.90   10.90
  18 -12   0   12.40    8.30
  18 -12   0   10.40   10.10
  -6  18   0   15.80    8.60
  -6  18   0    8.80   10.20
  18 -12   0    4.30    6.10
  18 -12   0   -0.50    9.60
  15   3   0   -5.60    9.50
   3 -18   0    2.40   13.00
  15   3   0   16.60    9.90
   3 -18   0   21.80   10.80
  15   3   0    2.30   11.70
 -15  -3   0   -4.00   10.60
  -3  18   0    5.40   13.90
  18 -15   0   14.90   10.40
 -15  -3   0    3.20   10.40
  18 -15   0    0.90   10.20
  -3  18   0   10.10   10.90
  18 -15   0   -0.10    7.40
  -3  18   0   -1.30    5.90
   0 -18   0   15.60   14.50
  18   0   0   -5.00   12.60
   0 -18   0   -7.40   19.00
  18   0   0   13.60   12.20
  18 -18   0   28.80   14.90
  18 -18   0   -4.50    8.70
   0  18   0   16.30   13.40
  18 -18   0    2.40   17.10
  17 -19   0    7.10    9.70
  17 -19   0    5.30   14.70
   2  17   0   15.70   14.90
  -2 -17   0   20.50   14.60
  19  -2   0   -1.40   12.20
  19  -2   0  -10.40   11.60
  -2 -17   0   30.50   21.30
  14 -19   0   14.10   13.70
  14 -19   0   25.40    8.80
  14 -19   0   29.50   12.30
   5  14   0   49.60   13.20
   5  14   0   32.20   18.30
  14 -19   0   21.60    8.80
  -5 -14   0    0.70   12.40
 -14  19   0   16.30   12.40
  19  -5   0   17.20    9.50
  -5 -14   0   23.70   15.70
  19  -5   0    3.40   10.20
  11 -19   0    5.40   10.00
  11 -19   0   -4.40    8.10
  19  -8   0    0.10    8.40
  19  -8   0    0.80   17.40
  -8 -11   0    4.50   11.00
  -8 -11   0    5.60   11.20
  19  -8   0   -0.20    8.30
  19  -8   0    5.50   11.50
 -11  19   0    4.10    5.20
   8 -19   0    9.10   10.30
   8 -19   0   38.60    9.90
  11   8   0    3.50    8.30
 -11  -8   0   34.30   11.20
  19 -11   0   16.30   10.90
  19 -11   0    3.40   11.20
 -11  -8   0    6.80   11.30
  -8  19   0    4.50    7.90
  19 -11   0    0.70    8.90
  -8  19   0   12.50   10.80
  19 -11   0   21.50   12.50
  14   5   0   -9.40   14.20
  14   5   0    6.30    9.40
  14   5   0   -6.80    8.90
   5 -19   0    7.80   13.80
   5 -19   0   19.40   11.20
  19 -14   0   -5.70    9.90
 -14  -5   0    3.70   12.80
  -5  19   0    3.10   11.10
 -14  -5   0   -1.80   11.80
  19 -14   0   23.90   11.80
  17   2   0   13.30   12.50
  17   2   0   13.70   13.30
   2 -19   0   19.90   14.00
   2 -19   0   -9.90   19.50
  19 -17   0   -2.70    9.30
  19 -17   0   15.60   13.60
  -2  19   0   -6.40   13.40
 -17  -2   0  -12.90   15.10
  16 -20   0    7.90   10.60
   4  16   0    5.40   15.70
  20  -4   0   -6.60   13.10
  20  -4   0    0.80   12.60
  13 -20   0   24.30    9.70
   7  13   0   10.20   13.80
  13 -20   0    9.20   10.60
  20  -7   0   13.50   13.90
  -7 -13   0   31.10   15.20
 -13  20   0    3.00   16.70
  20  -7   0    3.30   11.10
  -7 -13   0    6.20   13.30
  10 -20   0   20.50   11.10
  10 -20   0   10.70   10.20
  10  10   0   24.90   10.30
 -10 -10   0   41.50   13.90
  20 -10   0    5.60    9.90
  20 -10   0   -0.70   17.70
  20 -10   0   10.60    8.80
 -10 -10   0   36.30   13.20
  20 -10   0   -6.50   12.80
  13   7   0  -18.10   10.40
   7 -20   0   11.40   14.10
  13   7   0    5.40   12.40
   7 -20   0   21.60   11.80
  20 -13   0   13.60    8.70
  20 -13   0   -5.20   10.20
  20 -13   0    6.10   13.60
 -13  -7   0  -12.10   13.50
  16   4   0    6.70   13.20
   4 -20   0    2.60   20.80
   4 -20   0  -24.90   14.70
  16   4   0  -10.10   13.70
  20 -16   0  -10.40   17.10
  20 -16   0    8.10    9.40
 -16  -4   0  -17.20   15.70
  -4  20   0   -0.60   13.60
  12 -21   0    8.90   12.60
  12 -21   0    8.90   11.00
  21  -9   0    7.70   12.00
  -9 -12   0   34.80   17.30
  -9 -12   0   36.60   16.20
  21  -9   0   13.50   13.60
   9 -21   0   11.70   14.00
   9 -21   0   13.60   13.00
  21 -12   0   -7.70   13.00
  21 -12   0   -0.30   10.30
 -12  -9   0  -10.50   16.40
  -2  -1  -1  717.93   52.69
  -1   3  -1  727.43   52.59
  -1   3  -1  737.83   52.59
   3  -2  -1  711.73   52.59
   3  -2  -1  710.93   52.69
  -1   3  -1  645.64   52.69
  -2  -1  -1  739.33   52.69
   3  -2  -1  713.23   52.59
  -2  -1  -1  733.73   52.59
   3  -2  -1  714.23   52.69
  -1   3  -1  747.93   52.79
  -2  -1  -1  717.93   52.79
   2   1   1  722.63   52.69
  -3   2   1  715.13   52.59
   1  -3   1  731.63   52.59
   2   1   1  754.02   52.69
  -3   2   1  726.33   52.59
   2   1   1  739.43   52.69
   1  -3   1  768.62   52.79
   2   1   1  743.13   52.69
  -3   2   1  710.93   52.79
   2   0  -1   79.59    5.90
   2   0  -1   79.49    5.90
   2   0  -1   84.79    6.00
  -2   2  -1   74.59    5.90
  -2   0   1   79.09    6.10
  -2   0   1   83.29    6.00
   0   2   1   66.79    6.10
   2  -2   1   73.59    5.90
   0   2   1   67.19    6.00
  -2   0   1   78.69    5.90
  -2   0   1   81.49    5.90
  -2   5  -1  121.59    8.90
  -3  -2  -1  115.19    9.50
  -2   5  -1  125.79    9.60
  -3  -2  -1  115.29    9.30
   5  -3  -1  112.79    9.40
  -3  -2  -1  117.69    9.30
   5  -3  -1  114.39    9.20
   5  -3  -1  118.69    9.00
  -2   5  -1  126.99    9.10
  -3  -2  -1  112.39    9.30
  -2   5  -1  127.19    9.30
   3   2   1  115.19    9.50
  -5   3   1  114.29    9.70
  -5   3   1  115.19    9.10
   3   2   1  116.09    9.20
   2  -5   1  125.29    9.50
   3   2   1  118.19    9.30
   2  -5   1  125.49    9.30
   2  -5   1  123.59    9.20
  -5   3   1  123.49    9.00
   3   2   1  117.89    9.50
   2  -3  -1 1718.93  125.89
  -3   1  -1 1707.63  125.99
   2  -3  -1 1683.73  125.99
  -3   1  -1 1791.22  125.89
   1   2  -1 1738.33  125.99
   1   2  -1 1780.12  125.99
   1   2  -1 1747.43  125.99
   1   2  -1 1788.02  126.09
   2  -3  -1 1573.34  125.99
  -2   3   1 1723.43  125.99
   3  -1   1 1712.73  125.89
  -2   3   1 1738.33  125.99
  -1  -2   1 1786.32  125.99
   3  -1   1 1757.32  125.89
  -1  -2   1 1777.42  125.99
  -1  -2   1 1733.33  125.99
  -1  -2   1 1828.32  126.09
   3  -1   1 1731.73  125.99
  -3   4  -1  176.48   13.60
  -1  -3  -1  193.08   14.10
   4  -1  -1  186.48   13.70
  -1  -3  -1  192.48   13.90
  -1  -3  -1  200.68   14.00
  -1  -3  -1  208.58   14.10
  -3   4  -1  172.98   13.90
   4  -1  -1  184.88   13.60
   4  -1  -1  187.98   13.90
   4  -1  -1  191.78   13.90
  -3   4  -1  177.58   13.60
   3  -4   1  164.38   13.80
   3  -4   1  172.08   13.70
   1   3   1  199.08   14.20
  -4   1   1  181.18   13.60
   3  -4   1  183.08   13.80
   1   3   1  191.28   14.00
   1   3   1  192.18   13.90
   3  -4   1  174.28   13.50
  -4   1   1  178.18   14.00
  -4   1   1  185.28   13.70
  -4   1   1  201.08   13.80
  -4  -3  -1  112.29    9.30
  -4  -3  -1  114.09    9.40
   7  -4  -1  118.49    9.00
  -4  -3  -1  118.19    9.90
  -3   7  -1  118.29    9.40
   7  -4  -1  122.09    9.60
   7  -4  -1  118.39    9.30
  -4  -3  -1  112.49    9.50
  -3   7  -1  113.09    8.70
  -3   7  -1  121.79    9.20
  -3   7  -1  107.69    9.80
  -7   4   1  119.09   10.20
  -7   4   1  113.69    9.10
  -7   4   1  117.19    8.90
   4   3   1  112.29    9.40
   3  -7   1  110.99    9.20
   4   3   1  119.19    9.80
   4   3   1  126.99    9.30
   3  -7   1  112.39    9.40
   3  -7   1  120.09    9.60
   4   3   1  121.39    9.80
   0   4  -1   10.70    2.30
   4  -4  -1   14.30    1.70
  -4   0  -1   13.40    2.00
   4  -4  -1   15.80    2.10
   4  -4  -1   14.90    1.80
   4  -4  -1   14.00    1.80
   0   4  -1    9.10    2.80
  -4   0  -1   14.40    2.00
  -4   0  -1   20.40    2.50
   4   0   1   18.40    2.20
  -4   4   1   15.10    2.00
   0  -4   1   13.90    2.10
  -4   4   1   11.30    1.80
   4   0   1   13.10    1.80
   4   0   1   13.10    2.00
  -4   4   1   11.00    1.60
   4   0   1   10.70    2.20
   0  -4   1   10.00    2.20
   0  -4   1   13.30    2.40
   1  -4  -1 1183.88   84.49
   3   1  -1 1165.38   84.49
   1  -4  -1 1198.58   84.59
   3   1  -1 1162.98   84.39
   1  -4  -1 1114.29   84.39
   3   1  -1 1142.19   84.49
   3   1  -1 1144.49   84.49
  -3  -1   1 1131.99   84.49
  -1   4   1 1165.28   84.59
   4  -3   1 1162.48   84.29
   4  -3   1 1188.08   84.49
  -1   4   1 1148.19   84.49
   4  -3   1 1136.29   84.19
  -1   4   1 1196.88   84.49
  -3  -1   1 1188.48   84.49
   4  -3   1 1166.68   84.19
  -3  -1   1 1159.48   84.39
  -3  -1   1 1193.88   84.39
   6  -2  -1   50.39    4.20
  -4   6  -1   51.89    4.30
  -2  -4  -1   53.39    5.10
  -4   6  -1   49.00    5.20
  -2  -4  -1   59.59    5.40
  -2  -4  -1   59.09    5.00
  -4   6  -1   51.79    4.60
   6  -2  -1   50.89    4.90
   6  -2  -1   54.49    4.50
   6  -2  -1   46.60    4.90
  -2  -4  -1   48.10    5.20
   4  -6   1   49.90    4.50
  -6   2   1   49.30    5.60
  -6   2   1   50.29    4.80
   2   4   1   53.69    5.40
   4  -6   1   53.19    4.80
   2   4   1   52.59    4.80
   4  -6   1   52.99    4.90
   2   4   1   52.99    5.50
  -6   2   1   53.89    4.60
   9  -5  -1   74.29    6.30
  -4   9  -1   87.39    8.00
  -5  -4  -1   69.99    7.00
  -4   9  -1   78.39    6.50
  -5  -4  -1   68.39    7.10
   9  -5  -1   72.39    7.40
   9  -5  -1   79.99    7.20
  -5  -4  -1   68.89    7.90
  -4   9  -1   80.99    7.20
   9  -5  -1   72.89    6.90
   5   4   1   67.59    6.60
   4  -9   1   71.59    7.30
   4  -9   1   74.39    6.60
   5   4   1   67.29    6.80
  -9   5   1   81.19    8.40
  -9   5   1   75.99    6.10
   4  -9   1   71.99    7.10
  -9   5   1   72.19    6.50
   5   4   1   71.69    7.80
   5   4   1   73.19    7.80
  -1   6  -1  109.79    8.60
   6  -5  -1  108.29    8.60
  -5  -1  -1  107.19    9.10
   6  -5  -1  106.69    8.90
  -1   6  -1  107.89    9.00
   6  -5  -1  105.09    8.40
  -5  -1  -1  111.19    8.60
   6  -5  -1  108.19    8.60
  -1   6  -1  110.09    8.70
  -1   6  -1  118.49    9.40
  -5  -1  -1  108.89    8.70
   6  -5  -1  110.89    8.30
  -5  -1  -1  106.69    8.70
   5   1   1   97.59    8.80
  -6   5   1  106.09    8.50
   1  -6   1  114.99    8.90
   1  -6   1  114.79    9.00
   5   1   1  108.39    8.60
  -6   5   1  106.99    8.30
   5   1   1  106.69    8.90
   5   1   1  111.09    9.00
  -6   5   1  115.69    8.30
   1  -6   1  116.19    8.80
   2   3  -1   24.40    3.00
  -5   2  -1   20.90    2.30
   2   3  -1   20.30    2.50
   3  -5  -1   18.50    2.50
   2   3  -1   24.80    2.80
   3  -5  -1   23.10    2.80
   3  -5  -1   19.50    2.60
  -5   2  -1   22.30    2.20
  -5   2  -1   22.10    3.00
   2   3  -1   22.50    3.10
  -3   5   1   24.90    2.60
  -2  -3   1   21.90    2.70
   5  -2   1   23.70    2.60
  -2  -3   1   25.30    2.90
  -2  -3   1   20.80    2.70
   5  -2   1   20.00    2.20
  -3   5   1   19.00    2.70
  -2  -3   1   22.40    2.70
  -3   5   1   19.50    2.90
   5  -2   1   23.70    2.40
   0  -5  -1  105.19    8.60
  -5   5  -1  114.39    8.40
   5   0  -1  100.59    8.30
   5   0  -1  100.89    8.50
   0  -5  -1  104.99    8.50
   0  -5  -1  106.09    8.70
   5   0  -1  103.79    8.60
   5   0  -1  103.09    8.40
  -5   0   1   95.99    8.40
  -5   0   1   97.09    8.80
   0   5   1  102.19    8.80
   5  -5   1  118.79    8.10
  -5   0   1  107.49    8.20
  -5   0   1   98.99    8.40
   5  -5   1  113.09    8.20
   5  -5   1  118.49    8.20
   0   5   1  103.69    8.90
   0   5   1  104.49    8.50
  -5   8  -1   77.39    6.40
  -5   8  -1   78.29    7.50
  -5   8  -1   79.09    6.80
   8  -3  -1   78.79    7.00
   8  -3  -1   76.69    5.90
  -3  -5  -1   78.69    7.30
  -3  -5  -1   77.39    6.90
  -3  -5  -1   71.09    7.00
   8  -3  -1   84.99    7.10
   8  -3  -1   77.19    6.40
  -3  -5  -1   72.39    7.60
   3   5   1   75.39    6.90
   3   5   1   76.99    7.80
   3   5   1   67.39    7.80
   3   5   1   71.59    7.00
  -8   3   1   80.99    7.70
   5  -8   1   78.29    6.60
  -8   3   1   87.89    6.50
  -8   3   1   77.99    6.80
   5  -8   1   78.49    7.00
   5  -8   1   82.79    7.00
  -5  11  -1    0.00    2.70
  -6  -5  -1    2.00    3.00
  11  -6  -1    3.40    3.60
  11  -6  -1   -0.30    2.20
  -5  11  -1    2.20    4.50
  -5  11  -1   -1.00    3.60
  -6  -5  -1    3.60    3.50
  -6  -5  -1    3.40    3.10
  -6  -5  -1    3.40    4.40
  11  -6  -1   -2.60    2.90
   6   5   1   -1.20    4.20
   6   5   1    4.20    4.50
 -11   6   1   -5.20    4.80
 -11   6   1    1.80    2.60
   6   5   1   -6.20    2.70
   5 -11   1    1.80    3.80
   5 -11   1    0.30    2.60
   6   5   1    7.40    2.90
 -11   6   1    2.50    1.80
   5 -11   1    3.90    3.30
  -6  -2  -1  212.38   16.00
  -6  -2  -1  210.48   16.50
   8  -6  -1  207.28   16.00
  -6  -2  -1  218.08   16.10
  -2   8  -1  221.68   16.00
  -2   8  -1  205.28   15.80
   8  -6  -1  205.28   15.90
   8  -6  -1  211.28   15.70
  -2   8  -1  199.08   16.30
   8  -6  -1  206.28   16.20
  -2   8  -1  209.68   16.70
  -6  -2  -1  217.18   16.10
   2  -8   1  205.48   16.20
   6   2   1  206.98   16.30
  -8   6   1  216.18   15.50
  -8   6   1  206.28   15.70
   2  -8   1  198.18   16.30
   6   2   1  214.98   16.00
   2  -8   1  207.58   16.10
   6   2   1  200.88   16.30
   6   2   1  215.68   16.10
  -6   1  -1  364.76   28.60
  -6   1  -1  371.86   28.20
   5  -6  -1  408.56   28.40
   1   5  -1  392.76   28.80
   5  -6  -1  396.36   28.30
   5  -6  -1  371.96   28.00
  -6   1  -1  383.26   28.30
   1   5  -1  388.76   28.50
   1   5  -1  380.86   28.60
   5  -6  -1  405.96   28.40
  -5   6   1  394.56   28.30
   6  -1   1  376.56   28.30
  -1  -5   1  384.06   28.50
  -1  -5   1  388.66   28.70
   6  -1   1  371.96   28.40
  -1  -5   1  377.26   28.50
   6  -1   1  372.76   28.50
   6  -1   1  381.36   28.20
  -1  -5   1  399.46   28.70
  -5   6   1  398.06   28.20
  -5   6   1  391.86   28.40
   4   2  -1  138.19   11.60
   2  -6  -1  144.39   11.50
   4   2  -1  148.69   11.30
   4   2  -1  139.69   11.40
   2  -6  -1  156.48   11.60
   4   2  -1  137.29   11.60
   2  -6  -1  149.79   11.40
  -4  -2   1  144.39   11.40
   6  -4   1  150.18   11.50
   6  -4   1  158.28   10.90
  -4  -2   1  142.29   11.70
  -2   6   1  151.78   11.80
   6  -4   1  152.68   11.10
   6  -4   1  145.79   11.00
  -2   6   1  153.58   11.60
  -4  -2   1  137.49   11.40
  -2   6   1  153.58   11.40
  -4  -2   1  146.49   11.40
   7  -1  -1  107.19    8.30
  -1  -6  -1  101.29    8.50
   7  -1  -1  105.09    8.80
  -6   7  -1  110.89    8.80
  -6   7  -1  106.29    7.90
   7  -1  -1  104.79    8.30
  -1  -6  -1  106.09    9.20
  -1  -6  -1  105.59    9.00
  -1  -6  -1  103.19    8.70
  -6   7  -1  102.09    7.90
   7  -1  -1  105.49    8.60
  -7   1   1  111.39    8.40
   6  -7   1   95.39    7.80
   6  -7   1  108.99    8.20
  -7   1   1  102.89    8.00
   1   6   1   93.29    9.10
   6  -7   1  111.79    8.50
  -7   1   1   94.89    8.40
   1   6   1   99.99    9.50
  -7   1   1   90.19    9.20
   6  -7   1  110.49    8.30
  -4  -6  -1  133.89   12.40
  10  -4  -1  142.09   11.20
  -6  10  -1  150.98   11.20
  -6  10  -1  143.99   12.40
  -4  -6  -1  141.59   12.20
  -6  10  -1  153.78   11.60
  10  -4  -1  149.09   11.80
  -4  -6  -1  142.59   11.90
  -4  -6  -1  126.99   12.40
  10  -4  -1  141.79   12.00
   6 -10   1  147.79   12.10
 -10   4   1  142.49   11.50
 -10   4   1  145.59   11.20
   6 -10   1  145.89   11.50
   4   6   1  155.48   11.80
   4   6   1  149.99   12.70
   6 -10   1  133.29   11.80
  13  -7  -1   94.29    9.60
  -6  13  -1   89.39    8.40
  13  -7  -1   95.19    9.80
  -7  -6  -1   84.59    9.00
  13  -7  -1   93.79    8.20
  -7  -6  -1   63.79    9.20
  -7  -6  -1   78.49    9.00
  -6  13  -1   97.09   10.20
  -7  -6  -1   77.59    9.30
   7   6   1   76.09   10.40
 -13   7   1  115.99   10.70
   7   6   1   86.59    9.70
   7   6   1   80.09    9.70
   6 -13   1   92.59   10.20
   6 -13   1   93.49    8.80
   7   6   1   74.39    8.80
  -3  10  -1    5.30    4.00
  -7  -3  -1    7.90    3.10
  10  -7  -1   13.20    2.50
  -7  -3  -1    6.80    3.80
  10  -7  -1   11.30    3.80
  10  -7  -1   11.70    3.40
  -3  10  -1   12.60    3.90
  10  -7  -1   11.80    3.60
  -7  -3  -1   12.90    3.30
  -3  10  -1   10.10    3.00
  -3  10  -1   13.40    2.90
  -7  -3  -1    4.90    3.60
   3 -10   1   16.10    3.60
   3 -10   1   12.90    3.90
   7   3   1    7.10    3.80
   3 -10   1   12.30    3.10
   7   3   1    6.10    2.70
   7   3   1   14.40    2.80
 -10   7   1   13.60    2.40
   7   3   1    8.30    4.70
   7  -7  -1  653.73   45.80
   7  -7  -1  613.64   46.20
   0   7  -1  651.73   46.10
  -7   0  -1  604.74   46.20
  -7   0  -1  620.84   45.90
  -7   0  -1  612.94   45.80
   0   7  -1  623.74   46.10
   7  -7  -1  618.74   45.90
   7  -7  -1  601.14   45.70
   7  -7  -1  643.14   45.80
   0   7  -1  608.74   46.80
   7   0   1  621.64   46.10
   0  -7   1  620.94   46.10
   0  -7   1  625.14   46.10
  -7   7   1  653.63   45.70
  -7   7   1  654.33   45.80
   7   0   1  614.04   46.10
  -7   7   1  638.34   45.80
   0  -7   1  647.04   46.30
   7   0   1  615.94   45.90
   0  -7   1  646.54   46.50
   7   0   1  607.44   45.90
   4  -7  -1  201.58   15.40
  -7   3  -1  204.88   14.90
   3   4  -1  198.78   15.50
  -7   3  -1  210.68   14.90
   4  -7  -1  202.88   15.40
   3   4  -1  194.28   15.80
   3   4  -1  190.18   15.60
   4  -7  -1  199.58   15.30
  -7   3  -1  203.98   15.80
  -3  -4   1  189.58   15.40
  -4   7   1  206.08   15.20
  -3  -4   1  188.68   15.50
   7  -3   1  209.58   15.00
   7  -3   1  200.08   14.90
   7  -3   1  217.68   15.50
  -3  -4   1  193.28   15.40
  -4   7   1  207.78   15.40
  -4   7   1  197.08   15.60
   7  -3   1  215.68   15.20
  -3  -4   1  198.48   15.70
  -7   6  -1   14.30    2.30
   1  -7  -1   11.50    2.70
   6   1  -1   14.40    2.90
   1  -7  -1   11.80    2.50
   6   1  -1   12.50    2.40
   6   1  -1   16.40    2.70
   6   1  -1   16.30    3.30
   1  -7  -1   16.50    3.10
   7  -6   1   15.60    2.30
   7  -6   1   15.00    2.00
  -6  -1   1   13.80    2.90
  -1   7   1   11.60    2.50
  -6  -1   1   15.10    2.50
   7  -6   1   15.50    1.80
  -6  -1   1   11.40    2.50
  -1   7   1   13.00    3.30
   7  -6   1   11.80    2.60
  -1   7   1   10.20    3.40
  -6  -1   1   16.70    3.30
  -2  -7  -1   56.39    5.70
  -7   9  -1   41.80    4.60
  -7   9  -1   47.90    4.50
   9  -2  -1   47.30    5.10
   9  -2  -1   51.29    4.70
  -7   9  -1   44.40    5.30
  -2  -7  -1   38.30    5.20
  -2  -7  -1   31.60    5.20
   9  -2  -1   54.39    5.50
   9  -2  -1   43.80    4.80
  -2  -7  -1   38.60    4.90
   7  -9   1   50.29    5.00
   7  -9   1   51.69    4.70
  -9   2   1   42.30    5.40
   7  -9   1   58.39    5.10
  -9   2   1   60.59    5.10
  -9   2   1   43.50    4.90
   2   7   1   46.60    6.30
   2   7   1   51.19    5.80
  -5  -7  -1   78.39    8.70
  -7  12  -1  112.79    9.90
  -5  -7  -1   81.09    8.70
  -5  -7  -1   58.39    8.50
  -5  -7  -1   81.59    8.80
  12  -5  -1   88.39    9.40
  12  -5  -1   85.19    7.70
  12  -5  -1   98.09    8.80
  -7  12  -1   86.99    8.40
  12  -5  -1   82.49    9.30
  -7  12  -1   80.49    7.50
   5   7   1   73.09    9.60
 -12   5   1   93.89    7.30
   7 -12   1   91.59    9.00
   7 -12   1   73.59    8.90
   5   7   1   77.79    8.30
 -12   5   1  103.89   11.00
 -12   5   1   78.29    7.90
   7 -12   1   88.59    8.20
   5   7   1   91.79    9.40
  15  -8  -1   14.00    4.10
  -8  -7  -1    9.50    7.20
  -8  -7  -1   15.50    6.10
  -8  -7  -1   14.90    6.00
  15  -8  -1   10.10    5.70
  -7  15  -1    9.80    8.20
  -8  -7  -1   19.90    8.00
  15  -8  -1    7.40    7.60
  -7  15  -1    8.50    6.10
  -7  15  -1   16.50    4.50
  15  -8  -1    2.50    6.30
   8   7   1   14.50    4.90
   8   7   1   10.70    7.10
   8   7   1   -3.90    8.20
   7 -15   1   15.50    7.10
   7 -15   1    6.30    5.20
  -8  -4  -1    3.50    4.50
  -4  12  -1   -0.70    4.50
  12  -8  -1    0.90    5.30
  12  -8  -1   -0.40    2.70
  -8  -4  -1    2.70    3.70
  -8  -4  -1    6.10    5.40
  -4  12  -1    9.00    3.50
  -4  12  -1    5.00    5.60
  12  -8  -1    4.70    3.20
  -4  12  -1   -0.90    2.90
  -8  -4  -1    5.20    3.70
   8   4   1    3.20    3.20
   4 -12   1    5.20    3.40
   8   4   1    3.20    5.10
   4 -12   1   -3.80    4.80
   8   4   1   -1.90    3.10
   4 -12   1    6.80    3.90
   9  -8  -1  132.59    9.20
  -1   9  -1  119.79   11.10
   9  -8  -1  121.99   10.50
   9  -8  -1  112.79    9.70
  -1   9  -1  117.29   10.60
   9  -8  -1  120.79    9.60
  -1   9  -1  114.99   10.10
  -8  -1  -1  117.59   10.90
   9  -8  -1  127.29   10.20
  -8  -1  -1  121.79   10.00
  -1   9  -1  118.29   10.20
  -8  -1  -1  120.99   10.20
   8   1   1  126.29   10.30
   1  -9   1  116.69   10.60
  -9   8   1  128.19    9.50
   8   1   1  106.99   10.50
   8   1   1  113.49   10.80
   1  -9   1  117.49   10.70
   8   1   1  122.29    9.90
   1  -9   1  110.99   10.10
  -9   8   1  121.89    9.50
  -9   8   1  117.59    9.60
   6  -8  -1  236.58   17.60
   6  -8  -1  230.48   17.40
   2   6  -1  202.48   19.00
  -8   2  -1  223.28   17.20
   2   6  -1  227.98   17.60
  -8   2  -1  236.68   17.20
   6  -8  -1  236.08   17.50
  -8   2  -1  237.38   18.00
  -2  -6   1  220.28   17.60
  -2  -6   1  229.58   17.90
   8  -2   1  240.68   17.70
  -6   8   1  232.58   17.70
  -6   8   1  239.28   17.30
   8  -2   1  221.18   17.20
   8  -2   1  235.58   17.30
   8  -2   1  231.18   17.60
  -6   8   1  234.38   17.50
   5   3  -1   -0.40    1.90
   3  -8  -1    3.90    2.20
   5   3  -1    5.50    3.10
   3  -8  -1    5.00    2.90
   5   3  -1    3.00    2.30
   3  -8  -1    0.80    2.30
   5   3  -1    7.90    3.20
  -3   8   1    2.00    2.10
   8  -5   1    5.20    2.20
  -5  -3   1    5.50    2.30
  -5  -3   1    7.50    2.30
  -5  -3   1    3.30    2.90
   8  -5   1    3.50    1.60
   8  -5   1    3.20    2.30
  -3   8   1    2.40    3.00
  -5  -3   1    2.00    2.60
   8  -5   1    4.80    1.50
  -3   8   1    5.90    3.30
  -8   8  -1   85.19    7.70
   8   0  -1   81.79    7.80
   0  -8  -1   85.39    8.50
   8   0  -1   88.19    7.80
   0  -8  -1   72.39    7.90
   0  -8  -1   94.99    7.90
   0  -8  -1   79.79    8.70
   8   0  -1   88.99    7.40
   8   0  -1   99.39    9.50
   8  -8   1   83.99    7.10
   8  -8   1   92.89    7.10
   8  -8   1   73.59    8.00
   8  -8   1   83.69    7.60
  -8   0   1   95.29    7.60
   0   8   1   78.79    9.00
  -8   0   1   86.69    7.30
  -8   0   1   90.09    8.90
   0   8   1   88.69    8.50
   0   8   1   92.09    7.80
   8  -8   1   85.59    7.00
  -8   0   1   91.49    8.00
  -8  11  -1   15.70    3.00
  11  -3  -1   14.50    2.60
  -8  11  -1   12.00    4.70
  -3  -8  -1   13.90    4.60
  -3  -8  -1   10.90    3.90
  11  -3  -1   13.80    3.10
  -8  11  -1   17.10    2.40
  -3  -8  -1   16.50    4.00
  -3  -8  -1   14.00    4.80
  11  -3  -1   12.50    3.20
  11  -3  -1   13.60    4.40
   8 -11   1   15.80    4.50
   3   8   1    8.60    5.50
 -11   3   1   19.30    3.20
   8 -11   1   16.80    3.30
   8 -11   1   20.30    3.60
 -11   3   1   17.10    3.90
 -11   3   1   10.70    4.70
   3   8   1   12.00    5.00
  -6  -8  -1  152.18   14.70
  -6  -8  -1  170.48   15.30
  14  -6  -1  163.68   15.80
  14  -6  -1  166.88   14.50
  -8  14  -1  153.48   12.80
  14  -6  -1  162.48   14.80
  -6  -8  -1  119.19   16.00
  14  -6  -1  163.18   13.30
  -8  14  -1  153.28   16.30
  -8  14  -1  165.08   13.90
  -6  -8  -1  149.59   14.80
 -14   6   1  165.08   12.60
 -14   6   1  158.98   16.70
   8 -14   1  167.58   14.70
   8 -14   1  166.08   13.60
   6   8   1  149.39   13.80
   8 -14   1  176.08   14.80
   6   8   1  129.59   16.50
  -9  -8  -1    0.70   10.30
  -8  17  -1    3.00    5.20
  17  -9  -1   -5.60    9.40
  17  -9  -1  -10.40    6.30
  -8  17  -1   -0.80    8.00
  17  -9  -1   -0.50    8.10
  17  -9  -1   -6.00    5.30
  -9  -8  -1   -0.50    7.90
  -9  -8  -1  -10.30    7.10
   9   8   1    6.40    6.50
   8 -17   1   -0.50    7.70
   8 -17   1    0.70    9.20
   8 -17   1   11.50    6.80
   9   8   1    3.80   11.00
  14  -9  -1   31.40    7.20
  -5  14  -1   37.80    6.90
  -5  14  -1   34.20    5.40
  -9  -5  -1   36.40    7.80
  14  -9  -1   36.00    4.80
  -5  14  -1   41.10    8.40
  14  -9  -1   37.50    6.20
  -9  -5  -1   40.20    6.60
  -9  -5  -1   37.20    7.20
  -9  -5  -1   45.60    6.80
   9   5   1   26.90    5.40
   9   5   1   34.40    7.80
   5 -14   1   48.10    6.60
   5 -14   1   37.10    7.20
   9   5   1   29.60    5.60
   5 -14   1   34.90    7.30
   9   5   1   26.70    7.90
  -9  -2  -1   17.90    4.50
  -2  11  -1   10.70    5.40
  11  -9  -1   13.30    2.70
  11  -9  -1   13.30    3.60
  -9  -2  -1   11.50    3.90
  -9  -2  -1   10.10    5.00
  11  -9  -1   14.80    4.00
  -2  11  -1   13.50    4.20
  11  -9  -1   20.40    4.30
  -2  11  -1   20.30    3.90
   9   2   1   10.40    4.90
   9   2   1    5.40    3.20
   2 -11   1   15.30    4.10
   9   2   1   12.90    3.30
   2 -11   1   11.70    3.50
   2 -11   1   13.80    4.70
   8  -9  -1  143.89   10.50
  -9   1  -1  140.19   10.50
   8  -9  -1  128.39   10.00
  -9   1  -1  141.39   11.80
   1   8  -1  132.09   11.60
  -9   1  -1  131.69   10.70
   1   8  -1  133.59   10.90
   8  -9  -1  131.39   10.50
   8  -9  -1  136.19   11.10
  -1  -8   1  124.09   10.90
   9  -1   1  127.99   10.90
  -8   9   1  129.89   10.60
  -1  -8   1  138.09   13.20
  -8   9   1  120.29   11.00
   9  -1   1  127.29   10.80
   9  -1   1  132.89   11.30
   9  -1   1  135.89   10.50
  -8   9   1  138.09   10.20
  -1  -8   1  123.59   11.40
  -1  -8   1  123.49   11.20
   5  -9  -1   24.80    3.50
  -9   4  -1   23.50    2.50
   4   5  -1   26.90    3.90
   5  -9  -1   27.80    4.00
  -9   4  -1   25.10    4.50
   5  -9  -1   26.30    3.50
   4   5  -1   32.60    3.80
  -9   4  -1   22.00    2.60
   4   5  -1   21.20    4.30
   9  -4   1   23.80    3.50
   9  -4   1   19.30    3.20
  -4  -5   1   24.00    3.90
   9  -4   1   27.40    2.90
  -4  -5   1   21.70    3.90
  -5   9   1   22.60    3.20
  -5   9   1   20.50    4.20
  -5   9   1   24.10    3.90
  -4  -5   1   27.30    3.60
   9  -4   1   21.90    2.30
  -4  -5   1   15.00    3.90
   7   2  -1  260.57   20.40
   7   2  -1  262.67   20.10
   2  -9  -1  271.97   20.40
   7   2  -1  253.67   20.20
   2  -9  -1  254.27   20.10
   7   2  -1  266.27   20.50
   2  -9  -1  258.77   20.40
  -7  -2   1  276.77   20.60
   9  -7   1  266.77   19.60
  -2   9   1  255.27   20.10
  -2   9   1  256.67   20.80
   9  -7   1  281.77   20.40
   9  -7   1  275.97   19.90
  -7  -2   1  265.27   20.20
  -7  -2   1  262.57   20.10
  10  -1  -1  159.18   13.20
  -1  -9  -1  161.28   13.80
  10  -1  -1  166.28   12.80
  10  -1  -1  160.18   13.00
  -9  10  -1  169.38   13.30
  -1  -9  -1  173.78   14.00
  -1  -9  -1  174.58   13.20
  -1  -9  -1  147.89   13.50
  10  -1  -1  161.88   13.50
   9 -10   1  134.69   12.00
   9 -10   1  154.78   13.10
   1   9   1  153.08   14.30
 -10   1   1  160.08   13.20
 -10   1   1  174.48   12.90
   9 -10   1  177.28   12.70
   9 -10   1  158.68   12.10
 -10   1   1  176.08   14.40
   9 -10   1  161.78   12.50
   1   9   1  147.79   14.00
   1   9   1  173.48   13.20
  -4  -9  -1   27.10    6.40
  -4  -9  -1   36.10    6.00
  13  -4  -1   39.10    4.90
  -9  13  -1   34.90    4.50
  -4  -9  -1   38.20    6.90
  13  -4  -1   38.00    7.70
  -9  13  -1   40.50    3.80
  -9  13  -1   35.80    6.90
  -4  -9  -1   37.70    6.80
  13  -4  -1   32.80    6.40
  13  -4  -1   47.50    6.10
   4   9   1   31.20    6.80
 -13   4   1   35.90    5.20
   9 -13   1   30.40    8.20
   9 -13   1   36.80    5.60
   4   9   1   11.20    6.80
   9 -13   1   31.40    5.00
 -13   4   1   42.40    4.40
 -13   4   1   32.30    7.00
  -7  -9  -1   -0.80    7.10
  -9  16  -1    1.00    6.00
  16  -7  -1    7.70    9.60
  -7  -9  -1    7.70    7.40
  16  -7  -1   -6.00    7.00
  16  -7  -1    0.50    5.70
  -9  16  -1   17.10    8.70
  -9  16  -1   -4.20    3.50
  16  -7  -1    4.90    4.80
   9 -16   1    2.50    5.70
   7   9   1    9.40    6.00
   7   9   1    7.10    8.90
   9 -16   1    3.50    7.50
   9 -16   1   -3.60    6.00
  -9  19  -1    0.90    6.20
  19 -10  -1   -3.50   10.90
  19 -10  -1   -5.30    8.60
  19 -10  -1   12.40    7.50
  19 -10  -1   23.20   13.20
 -10  -9  -1    4.80   10.90
 -10  -9  -1   -3.60   10.80
   9 -19   1   -6.10    9.60
  10   9   1   -1.90    8.30
   9 -19   1   15.60    8.30
  16 -10  -1   49.60    9.60
  -6  16  -1   55.29    9.00
  -6  16  -1   63.59    7.90
  16 -10  -1   46.50    8.00
 -10  -6  -1   50.29    8.50
  16 -10  -1   56.49    6.80
  16 -10  -1   45.80    8.70
 -10  -6  -1   58.09    9.60
   6 -16   1   72.29   10.20
   6 -16   1   58.69    8.30
  10   6   1   53.29   10.90
  10   6   1   41.80    7.90
  10   6   1   37.10    7.80
  10   6   1   52.69   10.50
   6 -16   1   66.79   10.30
  -3  13  -1   28.70    5.30
 -10  -3  -1   21.40    6.80
  13 -10  -1   38.60    6.00
 -10  -3  -1   32.20    6.40
  13 -10  -1   36.70    6.20
  -3  13  -1   23.60    5.40
  13 -10  -1   32.70    5.80
  -3  13  -1   22.60    6.50
 -10  -3  -1   32.10    5.70
  -3  13  -1   29.60    7.70
  13 -10  -1   40.10    5.70
  10   3   1   33.90    7.50
  10   3   1   18.20    6.30
   3 -13   1   27.40    5.60
  10   3   1   24.30    5.10
   3 -13   1   31.50    6.70
  10   3   1   26.80    5.20
   3 -13   1   38.30    6.60
  10 -10  -1  148.59   12.30
   0  10  -1  157.08   13.00
  10 -10  -1  166.98   12.30
 -10   0  -1  176.68   12.80
  10 -10  -1  157.68   12.50
   0  10  -1  162.38   14.10
  10 -10  -1  176.98   13.60
 -10   0  -1  165.98   13.30
   0  10  -1  135.99   13.40
   0  10  -1  133.39   14.00
  10 -10  -1  168.18   13.60
 -10   0  -1  157.58   14.30
  10   0   1  170.58   12.80
  10   0   1  177.18   13.20
  10   0   1  157.28   13.30
 -10  10   1  156.48   12.80
 -10  10   1  158.58   12.20
   0 -10   1  149.49   13.10
   0 -10   1  141.59   14.00
   0 -10   1  135.19   13.30
   0 -10   1  158.18   13.70
   7 -10  -1  169.58   13.30
 -10   3  -1  155.18   14.40
   7 -10  -1  178.78   13.40
   7 -10  -1  176.68   14.00
   3   7  -1  166.18   13.50
 -10   3  -1  183.18   12.90
 -10   3  -1  180.08   13.10
   3   7  -1  145.69   13.90
  -3  -7   1  158.58   14.00
  -3  -7   1  157.48   13.70
  -7  10   1  163.58   14.00
  -7  10   1  172.38   13.50
  -3  -7   1  158.68   14.20
  10  -3   1  174.98   13.00
  10  -3   1  164.48   13.60
  10  -3   1  176.38   13.70
  10  -3   1  166.68   12.90
  -3  -7   1  169.98   13.60
  -7  10   1  180.78   13.10
   4 -10  -1   63.59    6.20
   6   4  -1   55.89    6.20
   6   4  -1   57.09    5.90
   4 -10  -1   53.19    6.30
   4 -10  -1   63.79    6.30
   6   4  -1   62.29    7.40
  -6  -4   1   56.39    6.10
  -4  10   1   65.09    6.10
  10  -6   1   39.80    5.00
  -4  10   1   55.99    4.90
  10  -6   1   51.49    6.20
  -4  10   1   53.09    6.60
  -4  10   1   63.69    6.30
  -6  -4   1   54.89    6.00
  10  -6   1   53.29    5.50
  -4  10   1   61.49    5.00
  -6  -4   1   52.59    6.10
   1 -10  -1   80.49    8.70
   9   1  -1   97.29    9.20
   9   1  -1   94.89    8.70
   1 -10  -1   91.49    9.60
 -10   9  -1   94.59    8.30
   9   1  -1   99.59    8.20
   1 -10  -1   81.29    8.50
   9   1  -1   92.19    9.80
  -9  -1   1  102.69    9.10
  10  -9   1   86.39    8.50
  10  -9   1   85.99    8.20
  -1  10   1   83.69    9.80
  -1  10   1   94.29    8.60
  10  -9   1   93.09    7.70
  10  -9   1   95.69    9.10
  -9  -1   1   81.09   10.10
  -1  10   1   85.49   10.40
  -9  -1   1   95.89    8.20
  10  -9   1  103.39    7.60
  -9  -1   1  102.29    8.60
  12  -2  -1   53.49    6.50
  12  -2  -1   59.39    6.10
  12  -2  -1   50.69    5.80
 -10  12  -1   50.59    7.00
  -2 -10  -1   44.20    6.80
  12  -2  -1   55.89    7.30
  -2 -10  -1   50.89    6.60
  -2 -10  -1   54.29    7.60
  -2 -10  -1   42.70    6.90
 -12   2   1   59.89    6.50
  10 -12   1   58.39    5.80
   2  10   1   56.29    8.20
   2  10   1   69.49    7.20
  10 -12   1   55.59    6.70
 -12   2   1   55.09    7.90
 -12   2   1   61.19    6.40
   2  10   1   49.30    8.60
  10 -12   1   61.39    6.20
  15  -5  -1   73.59    8.60
  -5 -10  -1   26.50   10.20
  15  -5  -1   49.60   10.50
  -5 -10  -1   32.20    9.30
  15  -5  -1   58.49    7.30
  15  -5  -1   68.39    9.20
 -10  15  -1   58.39    9.40
  -5 -10  -1   57.89    8.80
  -5 -10  -1   72.19    8.70
   5  10   1   45.70   10.10
  10 -15   1   64.99    7.30
 -15   5   1   68.49    6.70
 -15   5   1   58.49    6.30
 -15   5   1   43.40   10.90
  10 -15   1   68.19    7.70
  10 -15   1   52.19    8.20
 -10  18  -1   10.40    4.60
  -8 -10  -1    4.20    9.60
  18  -8  -1  -12.60    7.10
  18  -8  -1    6.40    9.70
  18  -8  -1    4.80   11.90
  -8 -10  -1   23.30    9.50
 -10  18  -1   13.70    6.70
   8  10   1   18.80   24.00
  10 -18   1   19.70    8.10
  10 -18   1    8.80    7.30
 -11 -10  -1  -12.60   17.70
  21 -11  -1    3.10   10.50
  21 -11  -1    0.50   12.00
  10 -21   1   10.30   11.90
  10 -21   1    2.80   13.20
  -7  18  -1    6.30    9.70
  -7  18  -1   29.90    7.80
  18 -11  -1   14.00   10.70
 -11  -7  -1    6.70   11.10
  18 -11  -1   12.30    6.80
 -11  -7  -1   17.90   10.10
  18 -11  -1   19.30    7.90
  18 -11  -1   13.40    9.70
  -7  18  -1    9.60   22.30
  11   7   1    3.70    7.90
  11   7   1   24.00    9.40
  11   7   1   16.20   12.30
   7 -18   1   28.10   10.20
   7 -18   1   25.20    8.40
  -4  15  -1  109.59   13.80
 -11  -4  -1   95.39   10.30
  15 -11  -1  105.69   11.00
  -4  15  -1  116.29   11.60
 -11  -4  -1   81.39   10.80
  15 -11  -1  100.29   10.50
 -11  -4  -1   66.19   12.70
  15 -11  -1  108.09   10.60
  -4  15  -1  102.59   10.10
  -4  15  -1   88.89   10.10
  15 -11  -1   94.59    9.60
  11   4   1   61.39   11.60
  11   4   1   81.69   11.50
   4 -15   1  105.99   12.00
   4 -15   1  120.19   12.40
  11   4   1   81.09   10.00
  11   4   1   85.09   10.20
   4 -15   1  118.19   11.70
  12 -11  -1   40.10    6.20
 -11  -1  -1   46.10    5.80
  12 -11  -1   46.50    6.70
  -1  12  -1   40.80    6.60
  -1  12  -1   42.90    6.20
  12 -11  -1   44.90    5.10
 -11  -1  -1   41.40    7.30
  -1  12  -1   40.30    8.20
  -1  12  -1   37.40    7.40
  12 -11  -1   48.70    5.50
 -11  -1  -1   49.60    6.20
   1 -12   1   42.00    6.70
  11   1   1   49.50    5.80
 -12  11   1   41.30    5.20
   1 -12   1   42.70    6.90
  11   1   1   49.50    7.40
  11   1   1   39.40    5.80
   1 -12   1   29.30    6.60
   1 -12   1   41.90    6.20
  11   1   1   40.30    7.50
   2   9  -1  133.59   12.90
 -11   2  -1  139.79   13.60
   9 -11  -1  144.49   11.70
   2   9  -1  124.69   13.60
 -11   2  -1  171.88   11.50
   9 -11  -1  141.99   11.50
   9 -11  -1  147.99   12.40
   2   9  -1  150.38   13.20
 -11   2  -1  144.99   11.80
  -9  11   1  138.79   12.50
  11  -2   1  144.49   12.70
  11  -2   1  138.29   11.60
  -2  -9   1  136.59   12.80
  -2  -9   1  148.69   13.50
  -2  -9   1  144.59   12.70
  -9  11   1  144.89   11.10
  -2  -9   1  123.09   12.00
  11  -2   1  140.99   11.80
  -9  11   1  135.79   11.60
  11  -2   1  142.29   12.10
   5   6  -1  103.99    8.20
   5   6  -1   86.69    8.50
   6 -11  -1   79.49    8.20
   6 -11  -1   80.49    8.80
 -11   5  -1   93.19    9.20
   5   6  -1   91.59    9.70
   6 -11  -1   81.19    7.90
   5   6  -1   80.59    9.50
  11  -5   1   79.69    8.30
  -5  -6   1   83.59    9.90
  -5  -6   1   81.49    8.20
  -5  -6   1   78.19    8.60
  -6  11   1   85.09    9.60
  -6  11   1   89.69    7.80
  11  -5   1   85.99    7.20
  -6  11   1   85.29    8.90
  -5  -6   1   83.19    8.70
  11  -5   1   90.09    8.40
   8   3  -1    7.40    4.50
   8   3  -1    1.40    4.40
   8   3  -1    6.20    3.20
   3 -11  -1    1.90    3.70
   3 -11  -1    9.10    3.20
   8   3  -1    7.40    2.70
   3 -11  -1    9.60    4.60
  -8  -3   1    4.10    3.40
  -3  11   1    5.70    3.10
  11  -8   1    4.70    1.90
  11  -8   1    8.30    2.20
  11  -8   1    0.80    2.70
  -8  -3   1    5.00    4.80
  -3  11   1   10.50    4.60
  -3  11   1    8.80    3.40
  11  -8   1    5.40    4.00
  11  -8   1    4.30    3.40
  -8  -3   1    4.10    3.40
  -3  11   1    2.70    5.20
   0 -11  -1  103.29    9.10
   0 -11  -1   64.09    8.10
   0 -11  -1   81.19    8.70
  11   0  -1   77.79    8.40
  11   0  -1   75.19    7.70
   0 -11  -1   80.39    8.30
  11   0  -1   72.39    7.70
  11   0  -1   73.29    7.70
 -11  11  -1   74.09    7.20
 -11   0   1   66.39    7.80
   0  11   1   52.79    9.10
  11 -11   1   69.79    6.90
 -11   0   1   69.49    8.30
  11 -11   1   82.99    8.60
   0  11   1   74.39    8.70
  11 -11   1   61.19    6.80
   0  11   1   60.29    7.40
 -11   0   1   78.79    7.70
  11 -11   1   79.79    7.50
  11 -11   1   64.99    6.80
  14  -3  -1   50.39    6.70
  14  -3  -1   52.79    9.90
 -11  14  -1   52.99    7.80
  14  -3  -1   54.99    5.60
  14  -3  -1   53.39    8.50
  -3 -11  -1   54.39    7.70
  14  -3  -1   54.79    8.60
  -3 -11  -1   31.40    7.60
   3  11   1   40.70    8.80
 -14   3   1   39.00    8.00
 -14   3   1   57.49    6.10
   3  11   1   34.30    8.70
  11 -14   1   52.79    7.80
  11 -14   1   57.79    6.60
  11 -14   1   65.19    6.60
 -14   3   1   59.99    7.00
  17  -6  -1   -4.20   10.90
  -6 -11  -1    1.80    8.40
 -11  17  -1   -3.60    9.00
  17  -6  -1   -9.20    5.80
  -6 -11  -1  -16.90   18.00
  -6 -11  -1    0.60    8.40
  -6 -11  -1   14.30   16.90
  17  -6  -1   -5.70    6.30
  17  -6  -1    1.00    8.60
  11 -17   1    6.40    6.80
   6  11   1    9.90   13.00
   6  11   1  -10.00    7.70
  11 -17   1    6.70    6.70
  11 -17   1   -1.40    7.70
  -9 -11  -1   12.60   13.60
  20  -9  -1   -3.80   15.20
  20  -9  -1   -1.70    9.30
  20  -9  -1    8.80   11.50
  -9 -11  -1    2.60   12.40
  11 -20   1   -6.70    8.90
  11 -20   1   -7.70   10.30
  20 -12  -1    6.50   14.60
  20 -12  -1    0.50    8.30
  20 -12  -1   -0.50   10.80
  20 -12  -1    1.10   12.70
  -8  20  -1  -13.50    8.80
 -12  -8  -1  -15.10   13.50
   8 -20   1    7.10   12.70
  12   8   1  -11.60   10.00
   8 -20   1  -11.90   10.20
  17 -12  -1   28.70    9.60
 -12  -5  -1   30.40   17.60
  17 -12  -1   36.10    6.50
  -5  17  -1   47.00   10.00
  17 -12  -1   42.90    9.60
  -5  17  -1   30.50   15.40
 -12  -5  -1   39.60    9.60
  17 -12  -1   30.00    9.20
 -12  -5  -1   33.80    8.90
  -5  17  -1   40.20    8.30
   5 -17   1   48.90   11.00
  12   5   1   15.50    7.70
   5 -17   1   59.99    9.30
  12   5   1   30.20    8.10
  12   5   1   29.00   11.30
   5 -17   1   33.10   11.90
  14 -12  -1    1.20    3.90
 -12  -2  -1   -0.40    5.20
  -2  14  -1   -2.10    7.30
 -12  -2  -1    9.80    6.40
  14 -12  -1    5.00    5.40
  -2  14  -1    4.20    9.90
  14 -12  -1   17.10    6.30
  14 -12  -1    2.20    6.10
  -2  14  -1    1.80    6.30
  -2  14  -1   -0.30    5.70
 -12  -2  -1   -1.30    7.30
   2 -14   1    6.40    6.20
  12   2   1    2.90    6.60
  12   2   1   -2.50    4.80
   2 -14   1    0.50    7.00
  12   2   1   -3.20    7.90
   2 -14   1    8.10    6.90
  11 -12  -1   21.40    5.60
   1  11  -1   18.70    6.70
 -12   1  -1   32.20    4.40
   1  11  -1   20.90    7.10
 -12   1  -1   17.00    6.10
 -12   1  -1   20.20    5.10
  11 -12  -1   31.30    4.10
   1  11  -1   28.00    5.50
  11 -12  -1   31.70    4.50
   1  11  -1   22.00    6.40
  11 -12  -1   32.00    6.20
 -11  12   1   29.30    5.40
  -1 -11   1   35.80    6.70
  12  -1   1   18.90    6.50
  12  -1   1   16.90    5.00
  12  -1   1   33.50    4.80
  -1 -11   1   34.50    6.10
  -1 -11   1   31.10    5.60
  12  -1   1   30.10    5.30
  -1 -11   1   24.20    6.00
   8 -12  -1   83.89    7.60
   4   8  -1   90.89    8.10
   4   8  -1   69.39    9.10
 -12   4  -1   64.09    6.90
 -12   4  -1   76.29    6.30
   8 -12  -1   71.59    7.80
   4   8  -1   70.69    8.20
 -12   4  -1   49.00    7.90
  12  -4   1   81.59    7.80
  12  -4   1   67.69    7.00
  -4  -8   1   67.29    8.40
  12  -4   1   73.39    8.10
  -4  -8   1   68.89    7.80
  -8  12   1   69.99    8.20
  -8  12   1   81.29    8.40
  -4  -8   1   86.39    8.20
  -8  12   1   73.89    7.00
  12  -4   1   75.39    6.50
  -4  -8   1   84.49    9.10
   7   5  -1   38.70    4.90
   5 -12  -1   30.40    4.60
   7   5  -1   27.40    6.10
   7   5  -1   21.40    4.20
   5 -12  -1   32.60    5.80
   7   5  -1   25.00    6.10
   5 -12  -1   31.30    5.40
  -7  -5   1   40.20    5.70
  12  -7   1   32.10    4.00
  -7  -5   1   30.70    5.30
  12  -7   1   30.40    4.90
  -5  12   1   39.00    4.70
  -5  12   1   31.40    5.70
  -7  -5   1   43.80    5.40
  -7  -5   1   25.90    5.80
  12  -7   1   27.30    4.70
  -5  12   1   22.20    6.20
   2 -12  -1   18.40    5.70
  10   2  -1    1.90    5.80
  10   2  -1   21.70    4.40
  10   2  -1    9.60    3.80
   2 -12  -1   11.00    4.40
  10   2  -1    9.10    5.50
   2 -12  -1   25.00    5.60
 -10  -2   1   13.80    5.60
 -10  -2   1   21.90    4.50
  12 -10   1   10.10    3.00
 -10  -2   1   19.70    5.20
  12 -10   1   12.30    2.40
  -2  12   1   19.30    6.40
 -10  -2   1   10.90    4.10
  12 -10   1   20.90    4.80
  12 -10   1   15.60    4.40
  -2  12   1   25.50    4.80
  -2  12   1   13.00    4.50
  12 -10   1   15.20    4.60
  -2  12   1   17.80    6.60
  -1 -12  -1   23.10    9.40
  13  -1  -1   24.40    5.10
 -12  13  -1   25.10    5.90
  13  -1  -1   20.60    4.70
  -1 -12  -1   21.50    7.20
  13  -1  -1   19.40    6.90
  13  -1  -1   18.70    5.50
  13  -1  -1   29.00    8.60
 -13   1   1   17.20    7.40
   1  12   1   30.00    7.40
 -13   1   1   18.40    4.80
  12 -13   1   19.70    3.90
  12 -13   1   19.50    4.20
 -13   1   1   16.90    5.50
  12 -13   1   17.60    5.60
   1  12   1   18.40    5.70
  -4 -12  -1    5.30    7.00
  -4 -12  -1   10.50    8.90
 -12  16  -1   14.70    8.30
  16  -4  -1   16.70    6.50
  16  -4  -1   15.40   11.40
  -4 -12  -1   20.30    9.20
  16  -4  -1   10.70    8.50
  -4 -12  -1   17.80    8.40
  16  -4  -1   11.30    6.20
  12 -16   1   21.20    6.00
  12 -16   1   10.10    5.70
   4  12   1   -1.60    9.30
   4  12   1   12.70   11.30
 -16   4   1   17.00    6.30
 -16   4   1    9.50    4.20
   4  12   1   10.70    7.20
 -16   4   1    5.80    8.90
   4  12   1   11.10    9.90
  12 -16   1   11.70    7.50
  19  -7  -1   -2.40   12.20
  -7 -12  -1   10.50   11.30
  19  -7  -1   -6.10    8.60
  -7 -12  -1    5.20   11.40
  19  -7  -1    5.50    8.60
  12 -19   1  -12.30   12.00
   7  12   1   10.90   10.80
  12 -19   1    8.50    8.00
  12 -19   1   -6.30    8.60
  19 -13  -1   17.80   12.20
  -6  19  -1    9.20   11.50
  19 -13  -1   28.10    9.40
  -6  19  -1   22.10   11.80
  19 -13  -1    4.50   10.90
  19 -13  -1    9.30    8.00
 -13  -6  -1   14.70   11.60
 -13  -6  -1    3.90   12.70
   6 -19   1   19.10   10.00
  13   6   1   31.30   10.20
  13   6   1   22.60   11.00
  13   6   1   11.50   15.60
   6 -19   1    2.10   12.10
 -13  -3  -1   44.00   12.10
  16 -13  -1   73.49    7.90
  -3  16  -1   50.69   10.70
  16 -13  -1   66.59   10.00
 -13  -3  -1   76.99    9.70
  16 -13  -1   78.79   10.90
  -3  16  -1   60.09   14.30
  -3  16  -1   85.69    9.50
  -3  16  -1   53.99    9.20
 -13  -3  -1   69.79   10.30
   3 -16   1   65.19   10.20
   3 -16   1   54.79   12.10
  13   3   1   53.39    8.80
  13   3   1   59.59   12.80
   3 -16   1   75.79   12.10
  13   3   1   56.79   11.10
  13   3   1   62.99    9.20
   0  13  -1   -7.30    5.30
 -13   0  -1    3.10    5.40
 -13   0  -1   15.50    7.40
  13 -13  -1    0.50    3.30
  13 -13  -1    4.80    6.00
  13 -13  -1    1.00    3.80
   0  13  -1   -3.90    6.50
  13 -13  -1    9.20    5.90
   0  13  -1    5.90    7.30
 -13   0  -1    0.10    4.30
  13   0   1    7.40    8.80
  13   0   1    3.60    5.50
   0 -13   1  -19.30    5.90
   0 -13   1    5.70    5.30
   0 -13   1    6.50    6.00
  13   0   1    8.10    5.10
 -13  13   1   -0.20    5.30
  13   0   1    6.70    7.40
   3  10  -1   26.80    7.20
 -13   3  -1   29.90    3.90
   3  10  -1   23.10    7.20
  10 -13  -1   30.20    4.80
   3  10  -1   37.30    8.00
  10 -13  -1   35.50    6.20
 -13   3  -1   30.60    6.90
 -13   3  -1   38.10    5.00
  10 -13  -1   33.30    4.90
  13  -3   1   28.80    4.90
  13  -3   1   37.90    5.00
 -10  13   1   23.90    6.30
 -10  13   1   33.30    3.70
  -3 -10   1   22.80    6.50
  -3 -10   1   24.40    6.10
 -10  13   1   30.50    4.70
  13  -3   1   29.20    4.50
  -3 -10   1   11.30    5.70
  -3 -10   1   29.10    5.60
  13  -3   1   41.60    6.60
 -13   6  -1   -1.60    6.00
   7 -13  -1   -3.90    4.00
   7 -13  -1   -2.80    3.70
   6   7  -1   -8.50    5.60
   7 -13  -1   -1.00    4.90
   6   7  -1   -0.40    3.70
   6   7  -1   -2.80    3.80
   6   7  -1   -4.90    5.70
  -7  13   1   -3.50    5.70
  -6  -7   1    8.90    4.30
  -6  -7   1   -8.30    5.20
  13  -6   1   -2.10    4.40
  13  -6   1   -1.40    2.90
  -6  -7   1    3.00    5.00
  -6  -7   1    3.90    4.60
  -7  13   1   -0.50    3.20
  13  -6   1   -8.90    3.80
   4 -13  -1   91.29    9.10
   4 -13  -1   82.49    9.10
   4 -13  -1   75.29    8.90
   9   4  -1   62.79    9.20
   9   4  -1   77.49    8.20
   9   4  -1   78.89    8.30
   9   4  -1   86.39    9.50
  -4  13   1   77.59    7.80
  13  -9   1   62.69    7.30
  -9  -4   1   94.39    9.20
  -9  -4   1   77.79    8.80
  -4  13   1   85.29    9.10
  -4  13   1   80.89    9.70
  -4  13   1   73.79    6.70
  -9  -4   1   60.09    8.80
  13  -9   1   77.69   10.80
  13  -9   1   82.29    9.60
  -9  -4   1   85.09    8.70
  -4  13   1   79.39    8.70
  12   1  -1    7.10    7.20
  12   1  -1    1.10    5.70
   1 -13  -1    7.60    4.70
  12   1  -1  -12.70    4.20
  12   1  -1   -1.00    4.10
   1 -13  -1   -7.80    6.00
   1 -13  -1   -1.20    9.40
   1 -13  -1    2.80    6.40
 -12  -1   1   -2.20    6.90
  -1  13   1    7.90    6.70
  13 -12   1    1.40    5.00
  13 -12   1   -2.80    2.50
 -12  -1   1    8.70    4.70
  13 -12   1    0.60    4.10
  -1  13   1   -1.40    5.10
 -12  -1   1    0.40    5.90
  13 -12   1    1.30    3.30
  -1  13   1   -0.30    8.20
  13 -12   1   -2.10    4.80
  -2 -13  -1   18.20    8.60
  15  -2  -1   20.90    6.80
  15  -2  -1    7.50    8.20
  -2 -13  -1   33.20    6.80
  15  -2  -1   14.10    5.60
  -2 -13  -1    9.80    8.40
  15  -2  -1   21.80   11.30
 -13  15  -1   21.60    7.40
  13 -15   1   23.30    5.00
  13 -15   1   21.40    5.20
 -15   2   1   18.00    5.30
  13 -15   1   26.50    7.80
 -15   2   1   22.90    6.90
  13 -15   1   28.80    9.00
   2  13   1    6.20    6.90
   2  13   1   22.20    9.30
  18  -5  -1    7.00    8.00
  -5 -13  -1    8.80   10.40
  18  -5  -1   18.80   11.70
  -5 -13  -1   30.90   13.10
 -13  18  -1   24.00   10.70
  18  -5  -1    5.30    8.50
  13 -18   1    7.80    8.10
   5  13   1    5.50    9.90
  13 -18   1    7.50    7.60
   5  13   1   20.60   20.10
  13 -18   1    3.20    9.60
  21  -8  -1   14.20   11.90
  -8 -13  -1   13.80   16.60
  21  -8  -1    2.80   13.00
  -8 -13  -1   -3.60   17.50
  13 -21   1   -6.70   11.90
  13 -21   1    5.60   11.10
 -14  -7  -1   -0.70   17.20
  21 -14  -1    2.70   10.60
  14   7   1    0.30   15.70
   7 -21   1   30.20   14.50
 -14  -4  -1    8.80   14.20
 -14  -4  -1   17.10   10.50
  18 -14  -1   34.90    7.30
  -4  18  -1   29.20   10.40
  18 -14  -1    6.00   10.00
  18 -14  -1   23.50   10.30
  14   4   1   17.30    9.50
  14   4   1   29.20    9.70
   4 -18   1   47.10   11.00
  14   4   1   21.40   12.70
   4 -18   1   27.50   13.00
  -1  15  -1    7.90    8.10
  -1  15  -1    1.40   10.30
  15 -14  -1    5.50    7.80
  -1  15  -1   19.80   13.10
 -14  -1  -1    2.40    6.30
  -1  15  -1   -0.30    6.80
  15 -14  -1    2.50    5.00
  15 -14  -1    2.40    7.60
 -14  -1  -1   12.90    7.40
 -14  -1  -1   -2.90   10.40
  15 -14  -1    1.70    4.70
   1 -15   1    2.50    9.10
   1 -15   1    6.50    7.10
  14   1   1    7.00    9.90
   1 -15   1    2.90    8.70
  14   1   1    4.90    7.70
  14   1   1   -6.10    6.40
  14   1   1   -5.90    6.40
  12 -14  -1   11.90    6.40
  12 -14  -1   10.60    6.60
   2  12  -1    7.70    7.80
  12 -14  -1    7.00    4.10
 -14   2  -1    6.20    3.80
  12 -14  -1    9.30    4.20
 -14   2  -1    8.90    5.50
   2  12  -1    2.70    7.50
 -14   2  -1    5.80    6.80
  -2 -12   1   10.10    5.70
  14  -2   1   16.90    7.30
 -12  14   1   16.50    8.70
  14  -2   1   10.40    5.20
  14  -2   1    9.60    5.10
  -2 -12   1   -8.10    6.60
   9 -14  -1   44.20    6.40
 -14   5  -1   38.60    8.10
   5   9  -1   43.10    8.90
   5   9  -1   32.00    5.90
   5   9  -1   27.30    9.40
   9 -14  -1   45.80    7.40
   5   9  -1   46.50    8.80
   9 -14  -1   52.69    6.20
  -5  -9   1   35.10    7.30
  -9  14   1   46.60    8.10
  -9  14   1   52.99    6.50
  14  -5   1   47.30    6.90
  -5  -9   1   34.40    7.50
  -5  -9   1   38.30    7.30
  -9  14   1   54.19    5.20
  14  -5   1   48.00    5.60
  14  -5   1   54.29    6.80
  -5  -9   1   46.90    7.00
   6 -14  -1    1.40    4.90
   8   6  -1    6.60    6.40
   8   6  -1    3.60    4.30
   8   6  -1   12.60    4.00
   8   6  -1   -5.50    7.00
   6 -14  -1    8.80    4.90
  14  -8   1   11.80    5.10
  -6  14   1    6.60    7.00
  14  -8   1   13.20    3.30
  -6  14   1    5.80    6.80
  -8  -6   1   15.70    6.00
  -8  -6   1    5.80    6.00
  14  -8   1   20.80    4.90
  -8  -6   1    9.60    6.40
  -6  14   1    4.60    4.00
  14  -8   1   10.00    6.20
  -8  -6   1    4.00    4.90
   3 -14  -1   20.00    7.10
   3 -14  -1   46.80    7.40
  11   3  -1   27.70    5.60
  11   3  -1   23.60    7.60
  11   3  -1   32.20    7.90
   3 -14  -1   27.60    8.10
 -11  -3   1   35.60    7.40
  -3  14   1   29.80    7.70
 -11  -3   1   30.30    6.70
  14 -11   1   29.30    7.80
  -3  14   1   33.50    6.50
 -11  -3   1   27.80    5.90
  -3  14   1   29.40    8.60
  14 -11   1   39.00    4.60
 -11  -3   1   41.00    8.00
  14 -11   1   23.70    6.50
  -3  14   1   34.60    6.20
  14 -11   1   32.50    6.30
  14   0  -1    8.10    5.90
  14   0  -1    2.60    7.00
   0 -14  -1   -0.90    7.60
  14   0  -1   -3.20    6.30
  14   0  -1   15.80    8.60
   0 -14  -1    2.00    8.40
  14   0  -1   -5.30    9.40
   0 -14  -1    5.20    6.10
   0 -14  -1    5.70    7.80
   0  14   1    2.70    7.60
   0  14   1   -0.50    6.40
  14 -14   1    5.20    3.50
  14 -14   1   22.50    7.90
  14 -14   1   -1.50    6.60
 -14   0   1   16.60    6.20
  14 -14   1    7.20    4.60
 -14   0   1   -5.10    6.70
  17  -3  -1    6.80    7.90
  -3 -14  -1   31.00   11.80
  17  -3  -1   11.10   11.50
 -14  17  -1   20.50    9.80
  17  -3  -1   16.30    8.70
  -3 -14  -1   36.90    9.60
  14 -17   1   26.30   10.90
  14 -17   1   18.60    9.50
  14 -17   1   25.20    6.40
   3  14   1   22.00    9.30
  14 -17   1   21.40    6.90
 -17   3   1   24.70    6.00
   3  14   1   11.20   11.60
  20  -6  -1   18.70   11.00
  -6 -14  -1   -6.30   13.90
  20  -6  -1   -4.30   11.60
  -6 -14  -1   -0.20   16.20
  14 -20   1   20.10   10.50
  14 -20   1   21.60   10.00
   6  14   1  -10.60   13.70
  20 -15  -1   19.90    9.50
 -15  -5  -1   59.09   15.30
  20 -15  -1   28.80   12.50
  -5  20  -1   47.80   13.70
  20 -15  -1    5.50   21.50
   5 -20   1   24.10   13.60
  15   5   1   12.60   13.30
   5 -20   1    8.00   17.20
  15   5   1   41.40   22.90
  15   5   1    2.50   12.70
  17 -15  -1    2.90    9.60
  -2  17  -1   -9.30    8.60
 -15  -2  -1   -2.90    9.00
  17 -15  -1    1.70    9.90
  17 -15  -1    2.20    6.70
  -2  17  -1    7.70   12.30
  17 -15  -1   -1.80    6.20
 -15  -2  -1    2.50    8.60
  -2  17  -1   -9.10    9.80
   2 -17   1  -12.10   11.70
  15   2   1    0.20   10.50
  15   2   1    5.30    8.30
  15   2   1   -1.40    8.10
   2 -17   1   -0.90    9.30
   1  14  -1   -0.60    9.30
  14 -15  -1   22.00    5.50
   1  14  -1   19.10    7.70
 -15   1  -1    6.00    9.50
 -15   1  -1    2.60    5.30
 -15   1  -1   12.00    7.10
  14 -15  -1    1.70    7.70
  14 -15  -1   13.00    7.60
  -1 -14   1   20.50    9.70
  -1 -14   1   -4.50    8.80
  15  -1   1   18.70    9.20
  15  -1   1   -3.90    6.50
  15  -1   1   10.90    6.60
 -14  15   1    9.70    7.20
  -1 -14   1   10.00    7.10
  -1 -14   1   -0.70   10.00
   4  11  -1   -4.80    8.70
  11 -15  -1    0.00    4.90
  11 -15  -1   -0.10    4.40
   4  11  -1   -1.20    6.20
 -15   4  -1    5.50    8.00
  11 -15  -1    0.00    6.70
   4  11  -1    4.60    8.90
  -4 -11   1    6.00    5.90
  15  -4   1    4.70    3.00
  15  -4   1    0.90    4.70
 -11  15   1    3.20    7.30
 -11  15   1    0.20    4.50
  15  -4   1    4.10    5.50
  15  -4   1   -5.20    6.70
 -11  15   1    1.10    2.80
  -4 -11   1    5.00    7.50
   8 -15  -1   47.40    6.70
 -15   7  -1   41.40    9.10
   7   8  -1   40.80    9.50
   7   8  -1   25.90    6.00
   8 -15  -1   27.90    6.70
   7   8  -1   26.50    9.20
   8 -15  -1   42.80    7.80
  -8  15   1   35.20    6.70
  -7  -8   1   33.20    7.40
  15  -7   1   31.30    9.10
  -7  -8   1   34.00    7.70
  15  -7   1   42.60    5.30
  -8  15   1   38.60    5.50
  -8  15   1   37.70    8.70
  15  -7   1   35.00    7.00
  -7  -8   1   23.60    7.80
  10   5  -1    3.00    8.00
  10   5  -1    5.30    7.90
  10   5  -1   -6.20    5.30
   5 -15  -1    2.30    7.10
  10   5  -1    2.20    4.80
   5 -15  -1    4.70    7.40
 -10  -5   1    7.80    5.90
  -5  15   1    4.30    7.10
  15 -10   1   18.70    6.20
  -5  15   1    9.10    2.80
 -10  -5   1   15.50    6.90
 -10  -5   1    9.40    5.70
  -5  15   1    5.90    5.60
  15 -10   1    0.70    3.70
  -5  15   1    8.50    8.80
 -10  -5   1    8.30   11.70
  13   2  -1   17.40    9.80
  13   2  -1   28.40    6.80
  13   2  -1   45.70    7.50
   2 -15  -1   23.10    9.60
  13   2  -1   37.00    8.70
   2 -15  -1   41.70    9.00
   2 -15  -1   39.00    8.50
   2 -15  -1   47.10    8.30
  -2  15   1   41.90    9.50
 -13  -2   1   42.70    7.50
  15 -13   1   26.50    7.50
  15 -13   1   37.80    5.60
  15 -13   1   29.80    6.70
  15 -13   1   49.10    8.70
  -2  15   1   24.80    9.90
 -13  -2   1   31.90    8.40
  16  -1  -1    7.20   11.90
  -1 -15  -1   12.00    8.40
  16  -1  -1    7.70    8.00
  16  -1  -1   19.20    8.40
  -1 -15  -1   -1.60    9.80
  16  -1  -1    8.80    7.60
  15 -16   1   28.70    6.40
 -16   1   1   14.20    6.60
  15 -16   1    7.80    8.90
 -16   1   1   11.70    8.80
  15 -16   1   41.20   10.10
   1  15   1   17.90    9.30
   1  15   1   16.70   10.70
  15 -16   1   22.40    5.20
  -4 -15  -1   29.20   12.70
  19  -4  -1   34.00   10.30
  -4 -15  -1   17.60   16.50
  19  -4  -1    2.00   10.70
  15 -19   1   21.50   13.90
  15 -19   1   13.80   13.20
   4  15   1  -11.20   15.70
   4  15   1   43.00   13.60
  15 -19   1   19.20    8.80
  15 -19   1   23.40    8.90
  -3  19  -1   22.90   12.80
  19 -16  -1   -1.90    8.70
 -16  -3  -1   -1.90   13.10
  19 -16  -1    7.70   14.40
  19 -16  -1   -1.70   13.00
   3 -19   1  -12.30   17.40
   3 -19   1   -8.50   13.10
  16   3   1   10.00   11.50
  16   3   1    4.00   11.90
 -16   0  -1   -2.40    9.00
 -16   0  -1   -0.60    7.50
   0  16  -1   -1.30   11.40
  16 -16  -1   -0.40    6.40
  16 -16  -1    0.70    9.40
   0  16  -1    0.70    9.30
  16 -16  -1   -4.20   10.00
   0 -16   1    2.20   12.90
   0 -16   1   10.90    9.20
  16   0   1  -13.20   12.30
  16   0   1   -5.50   10.00
  16   0   1  -18.10    8.40
  13 -16  -1    1.10    5.50
 -16   3  -1    8.10    5.90
   3  13  -1   -4.40    7.50
  13 -16  -1   -3.30    8.30
 -16   3  -1   11.70   10.60
   3  13  -1    1.10   11.00
 -16   3  -1    8.70    4.00
  13 -16  -1    7.70    8.30
  13 -16  -1   15.60    5.60
   3  13  -1   -0.30    9.60
  -3 -13   1   -0.40   16.70
  -3 -13   1   -2.60    8.40
  16  -3   1    4.30    8.80
  16  -3   1   15.80   13.00
  16  -3   1   16.60    7.80
  16  -3   1    8.80    5.30
  -3 -13   1   21.70    7.50
 -13  16   1    9.50    7.50
  16  -3   1   18.00    7.20
  10 -16  -1    8.60    5.70
  10 -16  -1   -3.80    5.60
   6  10  -1   -3.10    5.40
   6  10  -1   -7.90    9.30
  10 -16  -1    7.90    7.10
   6  10  -1    2.30   10.00
 -10  16   1    9.20    8.60
  16  -6   1    5.60    5.20
 -10  16   1   10.10    6.20
  16  -6   1    6.90    7.60
  16  -6   1   -3.10    5.70
  -6 -10   1    0.70   10.20
 -10  16   1    3.50    3.70
  -6 -10   1   -6.90    7.60
  16  -6   1    0.70    9.40
  -6 -10   1    2.80    6.90
   7 -16  -1   32.30   11.70
   9   7  -1   19.20    7.00
   9   7  -1   26.20    9.90
   7 -16  -1   24.20    7.40
   9   7  -1   -3.50   10.00
   9   7  -1   32.00    6.40
  -7  16   1   17.90    6.30
  16  -9   1   16.10    8.90
  -9  -7   1   38.20    7.40
  16  -9   1   24.70    7.50
  -9  -7   1   18.10   10.60
  16  -9   1   11.50    6.20
  -7  16   1   22.60    7.70
  -7  16   1   16.60    9.80
  16  -9   1   37.80    5.10
  -9  -7   1   17.10    7.30
  12   4  -1   46.50    8.30
  12   4  -1   44.30    7.80
   4 -16  -1   35.60   10.20
   4 -16  -1   40.10    9.90
  12   4  -1   34.50   10.10
   4 -16  -1   36.20    8.50
  12   4  -1   39.20   11.00
  16 -12   1   38.80    8.30
  -4  16   1   57.29    8.10
  16 -12   1   28.00    8.20
  16 -12   1   52.29    6.20
 -12  -4   1   39.40   10.60
 -12  -4   1   43.70    8.90
  -4  16   1   44.30   12.60
  16 -12   1   40.40    8.40
  -4  16   1   33.10    9.70
  -4  16   1   51.89    7.10
  -4  16   1   39.60    5.10
 -12  -4   1   57.49    8.70
  15   1  -1   -7.00    8.00
  15   1  -1    8.40    9.20
  15   1  -1    3.30    7.60
   1 -16  -1   18.60   11.40
   1 -16  -1   15.90    8.60
  16 -15   1   -3.10    8.40
  16 -15   1    3.50    5.40
  -1  16   1    6.20    9.60
 -15  -1   1   -1.70    7.70
 -15  -1   1   -4.40    8.40
  -1  16   1   -9.60   11.90
  -1  16   1    3.30    8.20
  16 -15   1   -2.20    4.20
  16 -15   1    4.40    8.30
  -2 -16  -1    7.00   13.90
  18  -2  -1  -12.60    9.70
  18  -2  -1   16.20    9.80
  -2 -16  -1    7.40   11.60
   2  16   1   15.70   11.70
 -18   2   1    6.90    8.20
   2  16   1   -0.50   14.00
  16 -18   1   -1.70   11.50
  16 -18   1    5.60    7.80
  16 -18   1   19.00   13.40
  -1  18  -1   -1.40   12.20
  18 -17  -1   -1.00    8.50
 -17  -1  -1    7.60   10.70
  18 -17  -1   -8.60   13.50
  18 -17  -1   14.50   12.00
   1 -18   1   19.30   13.00
  17   1   1  -15.60   10.30
  17   1   1   -1.60   10.40
   1 -18   1   -8.40   16.40
  15 -17  -1   25.90   10.50
  15 -17  -1   29.60    8.10
   2  15  -1   58.19   10.60
  15 -17  -1   33.50   11.40
 -17   2  -1   26.50    6.20
 -17   2  -1   30.90    8.80
   2  15  -1   32.50   12.60
  17  -2   1   30.60    8.20
  -2 -15   1   25.30   12.30
  17  -2   1   24.50    8.80
  -2 -15   1   46.60   10.50
 -15  17   1   18.60    9.80
  17  -2   1   33.20   13.20
  17  -2   1   45.80    9.30
 -17   5  -1  -16.10   15.90
   5  12  -1    4.60    8.20
   5  12  -1    1.70   11.90
  12 -17  -1   -4.20    6.10
  12 -17  -1   -0.70    8.30
  12 -17  -1   -1.00    7.40
  17  -5   1   -5.10    8.80
  -5 -12   1   -2.90    7.70
 -12  17   1   -4.80    9.30
  17  -5   1   -2.40    6.20
  17  -5   1    4.50   13.00
  17  -5   1   -4.80    6.70
  -5 -12   1  -14.70    8.50
   8   9  -1    7.80   11.70
   8   9  -1   12.10   14.30
   8   9  -1   15.10    7.20
   9 -17  -1   12.10    8.70
   9 -17  -1   15.50    7.30
  -8  -9   1   18.20    8.40
  -8  -9   1   20.10    8.90
  -9  17   1   25.10    5.60
  -8  -9   1   13.20   11.40
  17  -8   1   24.80   10.50
  -8  -9   1    4.30    9.80
  -9  17   1   19.00   10.20
  17  -8   1   17.30    5.80
  17  -8   1   35.00    8.50
  17  -8   1    9.80    7.10
  11   6  -1    5.40    6.60
   6 -17  -1    1.20    7.40
  11   6  -1    1.50   10.10
  11   6  -1    4.90    6.70
   6 -17  -1    4.30   10.40
   6 -17  -1   -4.40    8.00
  17 -11   1   11.80    5.30
  17 -11   1   -2.70    8.00
  -6  17   1    1.00    7.00
  17 -11   1   -3.50    8.90
  -6  17   1   -7.60    8.40
  17 -11   1   11.40    7.00
 -11  -6   1   -5.00    8.70
  -6  17   1    4.30   12.00
   3 -17  -1   15.80   11.40
  14   3  -1    4.20   10.50
  14   3  -1   10.80    7.60
  14   3  -1    0.80    7.70
   3 -17  -1   15.00    8.80
  17 -14   1   27.80    9.50
  17 -14   1    7.50   12.40
 -14  -3   1    4.80    9.70
  17 -14   1   11.30    5.70
 -14  -3   1   22.30   11.10
  -3  17   1  -11.80    8.50
  17 -14   1   16.40    8.80
  -3  17   1    6.30    5.30
  -3  17   1   13.50    8.70
   0 -17  -1   18.70   11.00
  17   0  -1    0.80    9.60
  17   0  -1    5.30   10.10
   0 -17  -1    3.20   13.50
 -17   0   1    1.40    9.10
  17 -17   1    8.00   12.30
 -17   0   1   -1.70   13.00
   0  17   1   11.80   14.30
   0  17   1   -1.90   11.90
  17 -17   1    2.50   10.60
  17 -18  -1   24.10    9.00
  17 -18  -1    9.90   13.70
   1  17  -1   19.80   13.00
  17 -18  -1   -8.80   12.00
  18  -1   1   -6.10   10.80
  -1 -17   1    6.30   17.00
  18  -1   1   -0.90   10.70
  -1 -17   1    9.50   12.40
   4  14  -1    4.30   10.00
  14 -18  -1   -0.90   10.10
  14 -18  -1   15.00   10.60
  18  -4   1   -8.30    8.90
  -4 -14   1  -17.70   11.60
  18  -4   1   14.70    8.40
 -14  18   1    9.40   10.80
  18  -4   1   13.40   12.30
  -4 -14   1    7.40    9.90
   7  11  -1   10.30   15.00
  11 -18  -1   15.00    7.60
  11 -18  -1   17.90   10.10
  18  -7   1   11.00    9.70
 -11  18   1   11.10    4.90
  18  -7   1   19.90   13.50
 -11  18   1   11.10    7.40
 -11  18   1    4.90   11.10
  18  -7   1   -1.60    7.10
  18  -7   1   17.20    7.40
  -7 -11   1    8.00    9.00
  -7 -11   1   20.90   10.60
   8 -18  -1   40.70    9.90
   8 -18  -1   30.80    8.90
  10   8  -1   26.60   13.90
   8 -18  -1   24.60   17.70
  10   8  -1   23.30    7.60
  18 -10   1   26.60    6.80
 -10  -8   1   35.90   20.90
  -8  18   1   36.90    8.00
  18 -10   1   33.40   10.00
 -10  -8   1   37.40   10.20
  -8  18   1   38.60   10.10
  18 -10   1   28.60    8.50
 -10  -8   1   22.90    9.70
  18 -10   1   40.00   11.80
  -8  18   1   25.20   13.50
  13   5  -1   19.70   12.40
  13   5  -1   31.40    8.70
   5 -18  -1   11.40   11.30
   5 -18  -1   34.00    9.90
  13   5  -1   -0.60    8.20
  18 -13   1   15.10   10.40
 -13  -5   1   16.70   10.20
  18 -13   1   20.60   10.00
 -13  -5   1    9.90   11.20
  18 -13   1   22.00   10.20
  -5  18   1   18.80   13.80
  18 -13   1   22.80    6.60
  -5  18   1   27.70    9.50
   2 -18  -1   -1.00   11.60
  16   2  -1   -1.80   12.70
  16   2  -1  -12.70    9.30
  16   2  -1   14.80   10.50
   2 -18  -1   31.30   16.10
  -2  18   1   13.50   11.40
  18 -16   1   -2.00   10.90
 -16  -2   1   -3.10   10.90
 -16  -2   1    5.10   11.20
  18 -16   1   10.10    9.60
  -2  18   1    7.50    7.50
  18 -16   1   -2.90   12.10
  19  -1  -1   19.40   13.70
  19  -1  -1  -17.50   18.20
  18 -19   1   -9.90   10.00
  16 -19  -1    1.50   13.80
   3  16  -1   24.50   16.80
  16 -19  -1   -0.30    9.50
   3  16  -1  -14.80   12.80
  19  -3   1   -0.70   11.00
  -3 -16   1   28.80   16.30
  19  -3   1  -10.70   11.70
  -3 -16   1   14.20   12.80
   6  13  -1   13.30   11.90
  13 -19  -1    6.50    8.60
  -6 -13   1   -8.50   13.80
  19  -6   1   17.60    9.70
  19  -6   1   24.20   13.20
  19  -6   1   17.10    8.80
  -6 -13   1   14.20   11.70
 -13  19   1    7.00   12.30
   9  10  -1   24.40    8.80
  10 -19  -1   19.00    9.80
  10 -19  -1   46.60    8.80
  -9 -10   1   21.10   10.40
  19  -9   1   26.00   14.30
  19  -9   1   31.70   10.10
  -9 -10   1   16.50   11.20
 -10  19   1   39.60    7.20
 -10  19   1   33.30   15.10
  19  -9   1   24.60   11.40
  12   7  -1    7.80   16.00
   7 -19  -1    4.10   11.20
  12   7  -1  -11.80    9.50
  12   7  -1  -10.50    9.00
   7 -19  -1   -6.70    9.60
  -7  19   1    3.30    9.30
  -7  19   1  -10.20   10.80
 -12  -7   1   -7.70   10.10
  19 -12   1    6.70   10.60
 -12  -7   1    5.90   11.70
  19 -12   1    2.20   11.60
  19 -12   1    3.00    7.00
  19 -12   1    0.80    9.10
   4 -19  -1    0.30   12.40
   4 -19  -1    4.90   15.10
  15   4  -1  -20.80   10.10
  15   4  -1    5.70   10.40
  15   4  -1   -5.00   14.30
 -15  -4   1    5.80   12.30
  19 -15   1  -15.10   12.60
  -4  19   1   -1.50   11.80
  19 -15   1    8.50   11.80
 -15  -4   1   -8.00   13.10
  18   1  -1  -20.40   15.50
  18   1  -1    6.70   13.60
  19 -18   1   17.70    9.70
   5  15  -1   11.10   14.60
  15 -20  -1    4.30   10.60
  15 -20  -1   13.60   14.50
  20  -5   1   20.30   12.40
  -5 -15   1   24.70   14.40
  20  -5   1   20.20   11.90
  -5 -15   1   -8.40   19.40
  12 -20  -1   29.10   10.10
  12 -20  -1   33.10   11.00
  20  -8   1   25.40   10.80
  -8 -12   1   20.60   14.30
  20  -8   1   10.30    9.90
  20  -8   1    4.80   14.30
  -8 -12   1   33.30   15.20
 -12  20   1   12.80   15.60
  11   9  -1   26.90   10.40
   9 -20  -1   29.90   10.80
   9 -20  -1   23.40   11.50
  -9  20   1   13.30    9.20
  20 -11   1   20.60   12.20
 -11  -9   1   38.20   14.00
 -11  -9   1    5.00   12.20
  20 -11   1   13.40   14.20
  20 -11   1   15.50    8.90
  20 -11   1   14.60   11.30
   6 -20  -1  -12.60   12.60
  14   6  -1  -10.70   11.80
   6 -20  -1  -14.90   15.30
  14   6  -1   12.10   11.60
  -6  20   1   14.70   12.70
  -6  20   1   -4.90   16.20
  20 -14   1    5.70    8.70
  20 -14   1    8.00   11.00
 -14  -6   1   -7.50   13.60
  14 -21  -1   13.20   11.60
  21  -7   1   -5.10   14.70
  21  -7   1    1.00   12.20
  11 -21  -1   27.80   11.80
  11 -21  -1    9.90   13.20
 -10 -11   1   29.30   17.40
 -10 -11   1   18.90   16.10
  21 -10   1   12.30   11.00
  21 -10   1   10.70   12.90
   8 -21  -1    9.20   15.40
   8 -21  -1    4.10   13.60
 -13  -8   1    7.50   16.50
  21 -13   1   -0.60    9.40
  21 -13   1  -28.60   13.40
   0   1   2   90.59    7.30
   1  -1   2   97.89    7.30
  -2   0  -2  868.51   64.69
   2  -2  -2  938.01   64.79
   0   2  -2  912.41   64.79
   0   2  -2  941.31   64.79
   0   2  -2  953.90   64.89
   2  -2  -2  891.91   64.69
  -2   0  -2  823.22   64.69
   0   2  -2  921.51   64.79
  -2   0  -2  870.31   64.69
  -2   2   2  868.41   64.69
   2   0   2  842.82   64.69
   2   0   2  882.11   64.69
   0  -2   2  941.41   64.79
  -2   2   2  834.22   64.79
   2   0   2  874.31   64.69
   0  -2   2  914.21   64.79
   0  -2   2  945.01   64.99
   0  -2   2  924.71   64.69
  -2   2   2  923.81   64.69
   0  -2   2  795.82   64.79
  -2   3  -2  236.68   18.50
   3  -1  -2  251.57   18.50
   3  -1  -2  245.58   18.40
  -2   3  -2  238.78   18.20
  -1  -2  -2  274.07   18.50
  -1  -2  -2  253.87   18.50
  -1  -2  -2  271.07   18.50
   3  -1  -2  242.78   18.20
   3  -1  -2  257.47   18.30
   3  -1  -2  242.18   18.40
  -1  -2  -2  257.97   18.50
  -2   3  -2  238.28   18.20
   2  -3   2  245.58   18.40
   1   2   2  258.87   18.50
   2  -3   2  236.48   18.20
   1   2   2  264.77   18.40
   2  -3   2  235.48   18.20
  -3   1   2  250.57   18.40
  -3   1   2  259.37   18.40
  -3   1   2  252.47   18.50
   2  -3   2  241.48   18.30
   1   2   2  261.27   18.60
  -3   1   2  242.18   18.50
   4  -3  -2   48.40    4.20
  -1   4  -2   42.20    3.80
   4  -3  -2   45.40    3.60
  -3  -1  -2   26.30    3.70
  -3  -1  -2   36.70    4.10
   4  -3  -2   43.50    3.90
   4  -3  -2   40.30    3.80
  -3  -1  -2   29.10    3.80
  -1   4  -2   43.70    3.80
  -1   4  -2   37.80    4.20
  -1   4  -2   39.40    3.60
   3   1   2   32.50    3.80
  -4   3   2   44.70    3.60
  -4   3   2   43.60    3.80
   3   1   2   43.10    3.80
   3   1   2   33.00    3.70
   1  -4   2   42.00    3.80
   1  -4   2   38.90    4.30
  -4   3   2   43.10    3.30
  -4   3   2   41.90    3.50
  -4   3   2   41.00    4.70
   1  -4   2   38.20    4.00
   1  -3  -2 2214.38  160.58
   2   1  -2 2240.38  160.58
   2   1  -2 2244.38  160.58
   2   1  -2 2226.18  160.48
   1  -3  -2 2207.58  160.58
   2   1  -2 2227.78  160.58
   2   1  -2 2264.47  160.58
   1  -3  -2 2159.38  160.58
  -1   3   2 2191.28  160.58
  -2  -1   2 2280.07  160.58
  -1   3   2 2222.98  160.58
  -2  -1   2 2242.18  160.48
   3  -2   2 2151.28  160.58
  -1   3   2 2207.68  160.58
  -1   3   2 2145.89  160.48
  -2  -1   2 2192.38  160.58
  -2  -1   2 2289.97  160.68
  -3   5  -2  475.45   35.90
   5  -2  -2  497.65   36.20
  -2  -3  -2  528.05   36.20
  -3   5  -2  467.95   35.70
  -2  -3  -2  496.85   36.10
   5  -2  -2  499.55   36.00
  -2  -3  -2  516.05   36.10
  -2  -3  -2  507.35   36.20
   5  -2  -2  505.75   36.10
   5  -2  -2  481.65   36.20
  -3   5  -2  433.66   35.90
  -3   5  -2  477.25   36.20
  -5   2   2  497.75   36.00
   3  -5   2  486.25   36.10
   2   3   2  514.95   36.10
   2   3   2  528.65   36.20
  -5   2   2  495.35   36.30
   3  -5   2  468.75   35.90
   2   3   2  532.55   36.30
   3  -5   2  453.85   35.70
   3  -5   2  475.65   35.90
  -5   2   2  507.95   36.00
   2   3   2  511.05   36.10
   6  -4  -2  168.68   12.30
  -2   6  -2  156.38   12.90
  -4  -2  -2  159.48   12.70
  -4  -2  -2  155.08   12.40
  -2   6  -2  163.98   12.20
  -4  -2  -2  155.28   12.50
  -4  -2  -2  148.69   12.50
   6  -4  -2  176.18   12.70
  -2   6  -2  159.88   12.40
  -2   6  -2  169.48   12.30
   6  -4  -2  166.08   12.50
   6  -4  -2  167.58   12.50
   4   2   2  163.48   12.70
  -6   4   2  169.98   12.30
   2  -6   2  169.78   12.70
  -6   4   2  156.58   13.10
   2  -6   2  156.28   12.40
   4   2   2  164.18   12.40
  -6   4   2  163.28   12.40
   4   2   2  166.38   12.50
   4   2   2  161.88   12.70
   3  -4  -2  259.97   18.70
   3  -4  -2  252.87   18.50
   3  -4  -2  256.87   18.70
   1   3  -2  259.47   19.00
  -4   1  -2  243.28   18.80
   1   3  -2  263.37   18.80
  -4   1  -2  242.08   18.50
   1   3  -2  261.07   18.90
   3  -4  -2  252.57   18.70
  -4   1  -2  245.08   18.50
   1   3  -2  260.37   18.90
   1   3  -2  255.17   18.90
  -3   4   2  257.57   18.70
   4  -1   2  239.58   18.60
   4  -1   2  245.48   18.70
  -3   4   2  249.38   18.70
  -3   4   2  242.48   18.50
  -1  -3   2  257.47   18.80
  -1  -3   2  257.37   18.80
  -1  -3   2  266.87   19.00
  -1  -3   2  269.37   19.00
  -3   4   2  253.97   18.70
   4  -1   2  222.58   18.50
   0  -4  -2  556.24   41.10
   4   0  -2  556.04   41.10
  -4   4  -2  556.44   41.00
   0  -4  -2  569.84   41.10
   4   0  -2  559.84   41.30
   4   0  -2  557.44   41.10
   0  -4  -2  591.74   41.20
   4   0  -2  579.74   41.00
   4   0  -2  548.25   41.00
  -4   0   2  573.14   41.10
   0   4   2  553.74   41.10
  -4   0   2  551.64   41.20
   0   4   2  574.14   41.30
  -4   0   2  565.84   41.10
   0   4   2  562.44   41.20
   4  -4   2  553.94   40.80
  -4   0   2  563.64   41.00
   4  -4   2  542.55   40.80
   4  -4   2  569.14   41.00
  -3  -4  -2  412.96   32.00
  -3  -4  -2  401.16   31.90
   7  -3  -2  431.26   32.10
   7  -3  -2  444.96   31.90
  -4   7  -2  457.85   32.10
   7  -3  -2  444.56   32.00
  -4   7  -2  442.66   31.70
  -3  -4  -2  417.16   31.90
   7  -3  -2  436.46   31.70
  -3  -4  -2  402.76   32.00
  -4   7  -2  448.06   31.60
  -7   3   2  448.66   32.30
   4  -7   2  436.56   31.80
   3   4   2  415.76   31.90
  -7   3   2  457.05   31.80
   3   4   2  426.46   32.00
   3   4   2  415.76   32.10
  -7   3   2  442.36   31.80
   3   4   2  408.66   32.20
   4  -7   2  431.36   31.70
   4  -7   2  459.85   32.00
   8  -5  -2  106.89    9.20
  -3   8  -2  111.99    9.70
   8  -5  -2  107.59    9.00
  -5  -3  -2  101.99    9.50
  -5  -3  -2  104.69    8.90
   8  -5  -2  117.09    8.50
  -5  -3  -2  101.99    9.00
  -3   8  -2  111.39    8.30
   8  -5  -2  114.79    9.10
  -3   8  -2  113.49    8.60
  -5  -3  -2   99.09    8.90
  -3   8  -2  115.59    9.00
   5   3   2  100.09    9.30
  -8   5   2  110.79    8.70
   5   3   2   85.89    8.90
  -8   5   2  111.99    8.40
   3  -8   2  107.39    8.70
  -8   5   2  105.19   10.70
   5   3   2  102.59    9.50
   5   3   2  100.19    8.70
   3  -8   2  100.39    9.10
   5  -5  -2   44.10    3.40
   0   5  -2   36.60    3.80
  -5   0  -2   36.50    3.70
   0   5  -2   43.10    4.10
   5  -5  -2   34.50    3.80
   5  -5  -2   38.60    3.60
   5  -5  -2   38.60    3.60
   5  -5  -2   37.00    4.10
   0   5  -2   34.40    4.00
  -5   0  -2   37.60    4.40
   0   5  -2   37.20    4.40
  -5   0  -2   35.30    3.80
   0  -5   2   30.40    3.80
   0  -5   2   36.20    4.30
   5   0   2   35.90    3.90
   0  -5   2   49.20    4.10
   5   0   2   42.00    4.30
  -5   5   2   39.80    3.70
   0  -5   2   32.50    3.90
  -5   5   2   40.10    3.80
  -5   5   2   33.90    4.10
   5   0   2   38.50    4.00
   5   0   2   37.70    3.60
   3   2  -2   73.59    5.70
   2  -5  -2   57.99    5.60
   3   2  -2   75.99    5.90
   2  -5  -2   50.29    5.50
   2  -5  -2   58.99    5.70
   3   2  -2   69.19    5.50
   3   2  -2   73.49    5.80
  -5   3  -2   65.79    6.20
  -3  -2   2   67.79    6.10
  -2   5   2   53.09    5.70
  -2   5   2   53.29    5.50
   5  -3   2   66.29    5.60
  -2   5   2   52.09    5.20
   5  -3   2   66.59    5.20
  -3  -2   2   68.79    5.70
  -2   5   2   48.90    5.80
  -3  -2   2   76.59    5.60
  -3  -2   2   81.39    5.70
   5  -3   2   65.19    5.00
   5  -3   2   66.19    5.00
   6  -1  -2    6.10    1.60
   6  -1  -2    2.10    1.50
  -1  -5  -2    1.80    1.70
   6  -1  -2    3.00    1.60
  -5   6  -2    6.70    2.30
  -1  -5  -2    2.00    2.50
  -1  -5  -2    0.70    1.90
  -1  -5  -2    4.70    2.30
   6  -1  -2    3.80    2.20
   1   5   2    1.30    3.00
  -6   1   2    1.70    2.70
   5  -6   2    1.80    1.70
   5  -6   2    4.30    1.40
  -6   1   2    3.40    1.00
   1   5   2    3.50    1.70
   1   5   2    2.40    2.80
  -6   1   2    1.90    2.00
   5  -6   2    4.20    1.40
   5  -6   2    4.40    1.70
  -6   1   2    4.20    1.70
   9  -4  -2   80.29    7.20
  -4  -5  -2   61.79    6.60
  -5   9  -2   59.69    6.10
   9  -4  -2   63.09    6.30
  -4  -5  -2   71.59    7.00
  -5   9  -2   56.79    5.70
   9  -4  -2   65.09    6.60
  -4  -5  -2   69.79    6.60
   9  -4  -2   61.29    5.70
  -4  -5  -2   72.79    7.00
  -5   9  -2   67.79    6.80
   5  -9   2   59.69    6.60
   4   5   2   74.19    8.20
  -9   4   2   64.09    6.20
   4   5   2   66.69    7.40
   5  -9   2   60.99    5.80
   4   5   2   68.99    6.60
   5  -9   2   53.59    6.40
  -9   4   2   62.89    5.70
  -9   4   2   69.39    6.90
   4   5   2   60.99    6.40
  -6  -4  -2    3.40    3.00
  -6  -4  -2    8.60    3.60
  -4  10  -2    4.00    3.30
  10  -6  -2    4.30    2.00
  -4  10  -2   -0.40    3.90
  10  -6  -2    2.90    3.30
  -6  -4  -2    8.70    3.80
  10  -6  -2    5.00    2.70
  -6  -4  -2    2.60    2.80
  -4  10  -2    1.90    2.30
  10  -6  -2    7.00    4.00
  -4  10  -2    3.60    1.90
   6   4   2    9.00    3.80
   6   4   2    3.60    4.20
   6   4   2   -0.10    2.30
 -10   6   2    4.30    2.00
   4 -10   2    2.30    2.50
 -10   6   2   -0.10    4.70
 -10   6   2    3.10    2.80
   6   4   2    4.90    2.60
   4 -10   2    0.50    3.00
  -1   7  -2  257.67   19.30
  -1   7  -2  256.87   18.60
   7  -6  -2  254.57   18.70
  -6  -1  -2  236.68   19.00
   7  -6  -2  251.77   18.90
   7  -6  -2  238.18   18.50
  -6  -1  -2  231.48   18.60
  -1   7  -2  266.07   18.70
   7  -6  -2  259.27   18.50
  -6  -1  -2  230.98   18.60
  -1   7  -2  256.17   18.90
  -7   6   2  256.67   18.50
   1  -7   2  265.47   19.10
   1  -7   2  263.97   18.90
   6   1   2  242.08   18.70
   6   1   2  218.68   18.80
   6   1   2  235.68   18.60
   1  -7   2  254.07   18.80
   6   1   2  226.48   18.90
  -7   6   2  244.08   18.30
  -7   6   2  267.67   18.40
   2   4  -2  175.88   13.70
   2   4  -2  165.68   13.80
   4  -6  -2  185.18   13.80
   4  -6  -2  186.88   13.20
  -6   2  -2  185.88   13.30
   4  -6  -2  179.98   13.60
   2   4  -2  171.98   14.10
  -6   2  -2  176.98   13.20
   2   4  -2  180.58   13.80
   4  -6  -2  198.88   13.70
  -6   2  -2  180.18   14.00
  -4   6   2  189.58   13.80
  -4   6   2  188.78   13.80
   6  -2   2  184.38   13.70
  -2  -4   2  173.08   13.80
  -4   6   2  185.98   13.60
   6  -2   2  180.48   13.30
  -4   6   2  161.68   13.20
  -2  -4   2  182.88   13.70
  -2  -4   2  177.88   13.80
  -2  -4   2  175.68   14.00
   6  -2   2  176.08   13.50
   5   1  -2   45.30    4.90
   1  -6  -2   51.99    4.90
   5   1  -2   51.89    4.60
   5   1  -2   45.10    5.40
   1  -6  -2   51.49    4.80
   5   1  -2   43.40    4.90
  -5  -1   2   52.29    4.80
   6  -5   2   51.19    4.40
   6  -5   2   51.79    4.30
  -1   6   2   64.59    5.90
   6  -5   2   49.40    4.20
  -1   6   2   52.79    4.90
  -5  -1   2   57.69    5.10
  -5  -1   2   44.90    4.70
   6  -5   2   46.70    5.00
  -1   6   2   53.49    5.60
  -5  -1   2   59.19    5.70
  -6   8  -2    6.40    1.60
   8  -2  -2    4.60    1.80
  -2  -6  -2    3.60    3.10
   8  -2  -2    4.20    2.90
   8  -2  -2   10.10    3.70
  -6   8  -2    1.80    2.90
  -2  -6  -2    5.30    2.60
  -6   8  -2    4.80    1.50
  -2  -6  -2    6.10    2.30
   8  -2  -2    6.90    2.10
   8  -2  -2    6.60    2.30
   6  -8   2    2.80    2.10
   6  -8   2    5.90    2.40
  -8   2   2    4.00    2.10
   6  -8   2    1.30    1.80
  -8   2   2    7.00    2.70
  11  -5  -2   64.09    7.50
  -6  11  -2   48.60    5.50
  -6  11  -2   64.29    5.90
  -6  11  -2   70.39    7.40
  -5  -6  -2   50.49    7.30
  -5  -6  -2   56.99    6.50
  11  -5  -2   59.29    6.30
  -5  -6  -2   41.70    6.30
  11  -5  -2   47.80    5.60
  -5  -6  -2   72.39    6.80
  11  -5  -2   64.09    7.00
   6 -11   2   59.39    6.80
   5   6   2   45.20    6.80
 -11   5   2   55.89    5.60
   5   6   2   57.49    7.30
   6 -11   2   61.59    6.00
   5   6   2   57.59    6.20
   6 -11   2   59.29    6.30
 -11   5   2   50.99    6.90
   5   6   2   58.89    6.20
 -11   5   2   63.99    5.80
  -5  12  -2    9.90    3.50
  12  -7  -2    7.50    3.00
  -5  12  -2   11.60    5.70
  12  -7  -2    8.10    5.20
  -7  -5  -2    6.70    5.60
  -7  -5  -2   12.40    3.90
  -5  12  -2   13.50    4.60
  12  -7  -2   12.10    3.40
  -7  -5  -2    4.20    3.60
  12  -7  -2    4.90    4.30
  -7  -5  -2   22.90    5.00
   7   5   2   12.30    3.60
 -12   7   2    4.70    3.30
 -12   7   2    9.10    2.40
   5 -12   2   10.80    4.10
   5 -12   2   10.60    3.70
   7   5   2    9.30    5.30
   7   5   2    6.70    3.60
   7   5   2    1.80    5.50
  -2   9  -2   47.90    5.30
   9  -7  -2   65.69    5.90
   9  -7  -2   54.59    5.30
   9  -7  -2   47.70    4.70
  -2   9  -2   46.30    5.90
  -7  -2  -2   46.20    4.90
  -2   9  -2   53.89    5.50
  -2   9  -2   48.50    5.30
  -7  -2  -2   49.40    5.10
  -7  -2  -2   46.60    5.20
  -7  -2  -2   33.90    5.20
   9  -7  -2   49.10    5.60
   2  -9   2   47.20    5.60
  -9   7   2   48.10    4.50
   7   2   2   47.80    5.70
   7   2   2   42.60    4.90
  -9   7   2   47.50    5.30
   7   2   2   44.30    5.40
   2  -9   2   43.10    5.10
  -9   7   2   43.30    4.10
   2  -9   2   51.99    5.60
   7   2   2   35.70    5.30
   1   6  -2   29.80    4.00
   6  -7  -2   29.80    3.20
  -7   1  -2   23.60    3.70
   6  -7  -2   32.40    3.70
  -7   1  -2   27.30    3.10
  -7   1  -2   27.50    2.90
   6  -7  -2   28.60    3.30
   1   6  -2   22.40    4.20
   6  -7  -2   24.60    2.90
   1   6  -2   21.60    3.10
   1   6  -2   34.70    3.90
   7  -1   2   22.40    3.10
  -1  -6   2   29.30    3.50
  -6   7   2   30.30    3.60
  -1  -6   2   24.60    3.80
   7  -1   2   24.00    2.90
  -6   7   2   29.90    3.40
   7  -1   2   24.90    3.50
  -1  -6   2   22.60    3.60
   7  -1   2   28.80    3.30
  -1  -6   2   21.90    3.80
  -6   7   2   28.20    3.00
   4   3  -2  145.29   11.80
  -7   4  -2  137.59   12.20
   4   3  -2  151.18   12.10
   3  -7  -2  166.88   11.90
   3  -7  -2  153.78   11.90
   4   3  -2  161.48   12.00
   3  -7  -2  162.38   11.70
   4   3  -2  155.58   11.70
  -3   7   2  156.68   11.60
   7  -4   2  139.39   11.20
   7  -4   2  137.19   11.70
  -4  -3   2  160.98   12.30
  -3   7   2  163.38   12.00
  -3   7   2  144.49   12.20
   7  -4   2  132.39   11.30
  -3   7   2  151.48   11.30
  -4  -3   2  158.58   11.90
   7  -4   2  140.09   11.30
  -4  -3   2  154.58   11.80
  -4  -3   2  151.88   11.70
   7   0  -2  125.79    9.80
   7   0  -2  119.69    9.50
   7   0  -2  113.49   10.10
   0  -7  -2  112.59   10.60
   7   0  -2  110.99    9.70
   0  -7  -2  122.69    9.90
   0  -7  -2  129.09   10.10
  -7   7  -2  118.59    9.60
  -7   0   2  114.59   10.80
   0   7   2  117.79   10.40
   0   7   2  127.99    9.70
  -7   0   2  119.09    9.80
  -7   0   2  121.79    9.40
   7  -7   2  115.79    9.30
  -7   0   2  131.69    9.70
   7  -7   2  114.59    9.30
   0   7   2  107.09   11.00
   7  -7   2  115.89    9.10
  -3  -7  -2    2.10    2.70
  10  -3  -2   -1.70    3.90
  10  -3  -2    2.80    1.70
  10  -3  -2    3.30    2.20
  -3  -7  -2    7.40    3.20
  -3  -7  -2    4.20    2.90
  10  -3  -2   -0.30    2.30
  10  -3  -2    0.10    5.30
  -7  10  -2    2.20    2.10
  -7  10  -2    6.10    3.80
   7 -10   2    4.00    3.20
   7 -10   2    7.10    2.50
   3   7   2   -2.40    4.50
   3   7   2    0.70    4.00
 -10   3   2    1.20    3.20
 -10   3   2   -0.10    2.30
   7 -10   2    3.30    2.60
 -10   3   2    4.70    3.50
  13  -6  -2   24.10    3.70
  13  -6  -2   21.90    6.30
  13  -6  -2   10.20    4.10
  13  -6  -2   11.30    6.40
  -7  13  -2   18.50    6.90
  -6  -7  -2    8.20    4.80
  -6  -7  -2    6.00    5.10
  -6  -7  -2   15.00    5.90
  -7  13  -2   22.00    3.40
  -6  -7  -2    1.40    6.10
  -7  13  -2   15.90    4.50
   7 -13   2   22.00    4.30
   7 -13   2   21.80    5.30
   6   7   2   15.30    6.80
 -13   6   2   13.60    5.90
 -13   6   2   16.20    3.20
   7 -13   2   23.00    5.50
   6   7   2    4.40    5.70
   6   7   2   12.20    3.90
 -13   6   2   23.60    4.40
  14  -8  -2   21.90    4.70
  -8  -6  -2   28.40    7.20
  -8  -6  -2   28.70    7.80
  14  -8  -2   30.20    6.60
  -8  -6  -2   27.90    6.10
  -8  -6  -2   49.10    6.40
  -6  14  -2   42.10    5.10
  14  -8  -2   28.00    5.20
  14  -8  -2   26.30    7.20
  -6  14  -2   27.50    8.10
  -6  14  -2   31.10    6.40
   8   6   2   23.80    5.50
   8   6   2   20.50    5.50
   8   6   2   30.00    8.70
   6 -14   2   26.80    6.50
   6 -14   2   32.30    7.10
   6 -14   2   37.10    5.70
   8   6   2   30.10    7.30
  11  -8  -2    3.50    2.40
  -3  11  -2   -2.90    2.80
  -8  -3  -2   -6.50    3.10
  -3  11  -2   -0.40    3.20
  -3  11  -2   -0.70    4.00
  -8  -3  -2   -0.70    4.10
  11  -8  -2    6.60    3.20
  11  -8  -2   -2.90    6.30
  -8  -3  -2   -4.00    4.50
  11  -8  -2   -2.80    3.80
  -8  -3  -2   -1.60    3.30
  -3  11  -2   -4.80    4.70
   3 -11   2    3.90    3.60
   3 -11   2   -2.80    3.10
   8   3   2   -0.20    2.90
   8   3   2   -2.80    4.40
   8   3   2   -3.60    3.00
 -11   8   2   -2.00    1.80
   8   3   2   -2.00    4.50
 -11   8   2    5.30    2.90
   3 -11   2   -3.00    4.00
   0   8  -2   25.90    4.50
  -8   0  -2   34.30    3.70
   8  -8  -2   41.60    4.70
   0   8  -2   28.20    5.30
   8  -8  -2   32.60    3.60
   8  -8  -2   31.40    4.20
   8  -8  -2   31.40    3.50
  -8   0  -2   25.60    4.60
  -8   0  -2   39.00    4.10
   0   8  -2   27.40    3.80
   0   8  -2   27.90    5.20
   8  -8  -2   30.70    3.60
   8   0   2   35.20    4.70
   0  -8   2   25.60    3.90
   0  -8   2   30.70    4.50
   0  -8   2   34.20    4.80
   0  -8   2   26.00    4.60
  -8   8   2   32.30    3.80
  -8   8   2   33.70    3.90
   8   0   2   35.60    3.90
  -8   8   2   33.30    3.40
   8   0   2   30.50    3.80
   8   0   2   31.30    4.20
   3   5  -2    3.10    2.10
   5  -8  -2    6.50    2.20
   5  -8  -2    4.70    2.20
   3   5  -2    6.00    3.30
  -8   3  -2    5.10    3.00
   3   5  -2    0.80    3.00
   3   5  -2    4.10    2.20
   5  -8  -2    0.50    2.80
  -5   8   2    7.20    3.10
  -3  -5   2    5.90    2.60
   8  -3   2    6.50    1.70
   8  -3   2    1.70    2.40
  -3  -5   2    6.10    2.50
  -5   8   2    6.70    2.10
   8  -3   2    4.20    1.80
  -3  -5   2    5.10    3.40
   8  -3   2    3.80    2.00
  -5   8   2    4.80    3.00
  -3  -5   2    8.50    3.30
   2  -8  -2    5.20    2.90
   6   2  -2    3.80    2.30
   6   2  -2    3.60    3.00
   6   2  -2    1.30    3.30
   6   2  -2    2.90    2.00
   2  -8  -2    9.50    2.50
   2  -8  -2   -1.60    2.40
   8  -6   2    2.10    1.40
   8  -6   2    2.80    1.90
  -2   8   2    1.50    3.20
   8  -6   2    3.10    2.10
  -6  -2   2    6.60    2.30
  -6  -2   2    3.80    2.30
  -6  -2   2    1.00    2.70
  -2   8   2    3.60    3.40
  -2   8   2    4.40    2.30
   8  -6   2    0.90    1.10
  -1  -8  -2  366.36   27.50
   9  -1  -2  381.36   27.60
  -8   9  -2  367.36   27.40
  -1  -8  -2  370.96   27.90
   9  -1  -2  378.26   27.70
  -1  -8  -2  355.96   27.70
   9  -1  -2  358.96   27.20
   9  -1  -2  359.16   27.20
  -9   1   2  370.66   27.30
  -9   1   2  354.56   28.20
   8  -9   2  381.56   27.30
  -9   1   2  367.56   27.40
   8  -9   2  347.97   26.80
   1   8   2  379.46   27.50
   8  -9   2  341.77   26.80
   1   8   2  378.26   27.90
   8  -9   2  378.96   27.10
   8  -9   2  369.96   27.20
  -9   1   2  372.66   27.10
  -4  -8  -2    2.40    5.10
  -4  -8  -2    7.70    4.80
  -8  12  -2    5.10    2.80
  12  -4  -2    5.50    3.50
  -4  -8  -2    1.70    4.20
  12  -4  -2    3.70    6.00
  -4  -8  -2    9.90    4.00
  -8  12  -2   12.30    5.20
  -8  12  -2    6.00    2.10
  12  -4  -2    4.00    2.90
 -12   4   2    3.50    5.50
 -12   4   2   -1.90    3.80
   4   8   2    6.50    5.70
   4   8   2    4.20    5.80
 -12   4   2   13.60    2.90
   8 -12   2    3.30    4.20
   8 -12   2    9.50    3.60
   8 -12   2    5.40    3.10
  -8  15  -2   22.30    8.40
  -8  15  -2   22.60    3.80
  -7  -8  -2   15.20    7.80
  15  -7  -2   17.10    4.50
  -7  -8  -2    4.90    7.10
  -7  -8  -2   19.90    6.30
  15  -7  -2   23.40    8.80
  -8  15  -2   16.60    5.50
  15  -7  -2   24.10    5.80
  15  -7  -2   13.00    6.60
  -7  -8  -2    8.50    6.00
   8 -15   2   18.10    5.20
   7   8   2   16.40    8.90
   8 -15   2   10.50    6.40
   7   8   2   12.70    5.20
 -15   7   2    7.00    8.20
   8 -15   2   17.10    6.70
  -7  16  -2   12.90    4.90
  16  -9  -2   18.70    5.10
  -9  -7  -2   10.50    8.30
  16  -9  -2   22.20    9.10
  16  -9  -2    9.60    6.20
  16  -9  -2    7.10    7.60
  -9  -7  -2    8.30   10.20
  -7  16  -2   17.90    7.10
  -7  16  -2   16.00    9.40
   7 -16   2   17.90    6.60
   9   7   2    2.70    7.00
   9   7   2    7.20    6.10
   9   7   2   24.20   10.40
   9   7   2    9.70    9.20
   7 -16   2   22.50    8.30
  -9  -4  -2   62.09    7.20
  -4  13  -2   72.99    9.60
  -9  -4  -2   47.60    8.10
  13  -9  -2   71.99    7.60
  -4  13  -2   57.59    6.80
  13  -9  -2   62.89    6.80
  -9  -4  -2   53.79    7.80
  -4  13  -2   82.99    7.20
  13  -9  -2   65.79    7.70
  -4  13  -2   63.09   10.20
  13  -9  -2   75.39    8.00
   4 -13   2   80.69    8.50
   4 -13   2   79.29    8.30
   9   4   2   38.20    6.60
   9   4   2   43.50    8.20
   4 -13   2   65.09    7.20
   9   4   2   42.50    6.70
   9   4   2   51.59    8.40
  -9  -1  -2   43.50    4.70
  -1  10  -2   38.40    5.60
  10  -9  -2   38.00    4.20
  10  -9  -2   36.30    4.60
  -1  10  -2   46.90    5.50
  10  -9  -2   44.20    5.30
  -9  -1  -2   36.20    5.00
  10  -9  -2   38.50    5.10
  -1  10  -2   48.70    5.10
  -1  10  -2   29.30    6.20
  -9  -1  -2   36.50    5.40
   9   1   2   36.90    4.60
   1 -10   2   23.60    5.50
   9   1   2   29.10    4.50
   1 -10   2   46.30    5.70
   1 -10   2   35.10    5.10
 -10   9   2   33.70    4.10
   9   1   2   31.90    5.30
   1 -10   2   42.10    5.20
 -10   9   2   36.90    3.80
   9   1   2   39.40    5.50
 -10   9   2   41.80    4.50
   7  -9  -2  115.19    9.80
   2   7  -2  121.49   10.90
  -9   2  -2  119.49   11.00
   7  -9  -2  125.29    9.90
   2   7  -2  116.19   10.70
   7  -9  -2  120.39   10.40
   2   7  -2  118.79   10.80
   7  -9  -2  118.79    9.10
  -9   2  -2  127.29    9.50
  -9   2  -2  121.59    9.70
   2   7  -2  123.49   10.20
  -7   9   2  122.79    9.70
   9  -2   2  118.29    9.90
  -7   9   2  123.89   10.40
   9  -2   2  121.99   10.30
  -2  -7   2  119.49   10.40
   9  -2   2  127.29    9.70
  -2  -7   2  136.39   10.80
  -2  -7   2  127.89   11.00
  -7   9   2  121.19   10.20
   9  -2   2  120.69   10.20
  -2  -7   2  127.49   10.60
   5   4  -2    6.30    3.70
  -9   5  -2   -1.20    3.90
   4  -9  -2    2.00    2.60
   5   4  -2    4.40    3.70
   5   4  -2    3.00    2.30
   4  -9  -2    7.70    2.50
   5   4  -2    5.20    2.20
   9  -5   2    3.80    1.80
   9  -5   2    3.10    2.40
  -4   9   2    5.80    3.80
   9  -5   2    2.20    1.40
  -4   9   2    4.40    2.30
  -5  -4   2    0.60    3.30
  -4   9   2    1.70    3.40
  -5  -4   2    1.10    2.40
  -4   9   2    6.80    1.80
  -5  -4   2    5.50    3.10
  -5  -4   2    1.00    2.50
   9  -5   2   -0.30    2.20
   8   1  -2   60.39    6.70
   8   1  -2   62.89    6.40
   1  -9  -2   81.89    7.50
   8   1  -2   55.49    5.90
   1  -9  -2   58.39    6.40
   8   1  -2   62.79    7.20
   1  -9  -2   60.19    6.90
  -1   9   2   73.79    6.50
  -1   9   2   58.69    7.20
   9  -8   2   62.39    5.40
   9  -8   2   61.79    6.20
  -8  -1   2   72.59    6.50
  -1   9   2   67.99    7.60
   9  -8   2   58.49    5.50
   9  -8   2   53.99    6.80
  -8  -1   2   58.59    6.00
  -8  -1   2   53.19    7.40
  11  -2  -2  105.49   10.50
  11  -2  -2   98.99    8.90
  -2  -9  -2   95.29    9.80
  -9  11  -2   84.79   10.00
  -2  -9  -2   98.89   11.00
  -2  -9  -2  101.99    9.50
  11  -2  -2  108.39    9.60
  11  -2  -2  104.49   11.50
  -2  -9  -2  101.89   10.30
  11  -2  -2   98.19    8.90
   2   9   2   94.79   11.00
 -11   2   2  115.19    9.20
   9 -11   2  101.49    9.60
   2   9   2  113.99   11.20
   2   9   2  111.39    9.50
 -11   2   2   95.89   11.40
   9 -11   2   99.09    8.70
   9 -11   2  107.99    9.20
 -11   2   2  107.79    9.80
  -9  14  -2   65.49    9.10
  -9  14  -2   59.19    6.60
  -5  -9  -2   44.50    8.20
  14  -5  -2   50.99    9.80
  14  -5  -2   56.39    8.20
  14  -5  -2   70.69    7.80
  -5  -9  -2   59.79    8.60
  14  -5  -2   65.99    7.00
  -5  -9  -2   51.99    7.80
  -5  -9  -2   42.90    8.10
 -14   5   2   48.40    8.30
   9 -14   2   64.89    6.90
   9 -14   2   72.09    7.80
 -14   5   2   65.29    7.10
   5   9   2   54.49   10.00
   9 -14   2   76.69    7.90
 -14   5   2   69.29    6.20
  -8  -9  -2   -7.10   10.60
  -9  17  -2    7.30    6.40
  -9  17  -2    1.80   10.10
  -9  17  -2   12.20    4.10
  17  -8  -2    2.10    5.60
  17  -8  -2    8.60   10.60
  17  -8  -2    1.50    6.30
  17  -8  -2   14.50    8.60
  -8  -9  -2   14.90    8.10
  -8  -9  -2   10.30    9.90
  -8  -9  -2   19.40    8.70
   8   9   2   25.70    7.30
   9 -17   2   15.20    8.50
   8   9   2   17.60   11.80
  18 -10  -2    8.60    8.10
  18 -10  -2    0.00   10.70
  18 -10  -2   -4.60    9.40
  18 -10  -2    4.20    7.60
  -8  18  -2    2.60    5.60
  -8  18  -2  -12.20   13.70
 -10  -8  -2   -7.00    9.10
 -10  -8  -2   -7.30   11.50
  10   8   2    3.20    7.10
   8 -18   2    7.50    9.80
   8 -18   2   -8.10   10.90
  10   8   2    1.40   13.00
   8 -18   2    4.40    7.40
  15 -10  -2   30.80    7.40
  15 -10  -2   40.90    7.40
 -10  -5  -2   20.30    8.20
  -5  15  -2   25.80    9.60
 -10  -5  -2   24.10    7.00
  -5  15  -2   33.60    6.00
  -5  15  -2   45.50    8.10
  15 -10  -2   34.00    7.40
  15 -10  -2   35.70    5.20
 -10  -5  -2   35.30    8.00
  10   5   2   25.40    6.10
  10   5   2   30.50    9.00
   5 -15   2   28.90    6.50
  10   5   2   21.40    8.90
   5 -15   2   38.20    7.90
  -2  12  -2   -0.20    5.40
 -10  -2  -2    9.60    3.90
  -2  12  -2   -0.50    4.00
  12 -10  -2    3.90    4.20
  -2  12  -2    3.70    4.50
  12 -10  -2    1.70    4.60
 -10  -2  -2   -1.30    4.30
  12 -10  -2    2.40    3.00
  -2  12  -2    1.80    5.80
 -10  -2  -2    3.60    5.60
  12 -10  -2    0.40    4.10
  10   2   2    0.90    3.70
  10   2   2    1.90    3.30
   2 -12   2    6.20    5.00
   2 -12   2   -3.10    3.80
   2 -12   2    0.90    5.20
  10   2   2    3.90    5.40
  10   2   2    4.90    6.10
 -10   1  -2  234.88   17.20
   1   9  -2  207.38   18.50
   1   9  -2  222.58   17.70
 -10   1  -2  227.18   18.40
   9 -10  -2  220.18   16.80
   9 -10  -2  242.88   17.20
 -10   1  -2  226.58   17.30
   1   9  -2  191.48   18.10
   9 -10  -2  239.68   18.10
   9 -10  -2  228.78   17.30
   1   9  -2  211.38   18.20
  -1  -9   2  218.38   18.20
  10  -1   2  237.28   17.30
  10  -1   2  217.28   17.50
  -1  -9   2  227.38   17.80
  -1  -9   2  229.48   18.60
  -9  10   2  233.38   17.00
  10  -1   2  231.88   18.20
  -9  10   2  206.98   17.60
  -1  -9   2  227.88   18.00
  10  -1   2  236.18   17.70
  -9  10   2  230.78   17.40
   6 -10  -2  121.79   10.60
   4   6  -2  115.99   11.20
   6 -10  -2  128.09   10.00
   6 -10  -2  112.89    9.90
 -10   4  -2  123.69   11.30
   4   6  -2  113.69   10.70
   4   6  -2  109.99   10.10
   4   6  -2  114.99   10.30
  -6  10   2  117.69   10.40
  -4  -6   2  106.09   10.20
  10  -4   2  119.59    9.30
  10  -4   2  120.59   10.00
  -4  -6   2  113.89   10.10
  10  -4   2  122.79    9.20
  10  -4   2  124.89   10.10
  -6  10   2  122.19   10.90
  -4  -6   2   96.29   11.80
  -6  10   2  123.79    9.70
   3 -10  -2    7.40    3.00
   7   3  -2   -0.50    2.30
   7   3  -2    4.60    2.30
   7   3  -2    0.10    3.70
   7   3  -2    5.30    3.80
   3 -10  -2    2.40    3.00
  10  -7   2    3.80    1.80
  -3  10   2    5.80    2.90
  -7  -3   2    1.50    3.60
  -3  10   2    1.00    2.10
  -7  -3   2   -2.40    2.70
  -7  -3   2   -0.50    3.30
  -7  -3   2    3.60    2.80
  10  -7   2   -0.70    2.40
  -3  10   2    1.80    4.20
  -3  10   2    1.90    3.60
  10  -7   2    2.00    2.70
  10   0  -2  240.48   18.90
  10   0  -2  246.38   20.10
   0 -10  -2  241.78   19.90
   0 -10  -2  243.08   19.30
   0 -10  -2  238.98   19.90
 -10  10  -2  262.37   19.10
   0 -10  -2  244.48   19.70
  10   0  -2  251.57   19.40
  10   0  -2  229.98   19.20
  10   0  -2  237.98   19.60
   0  10   2  258.87   19.30
  10 -10   2  261.57   18.50
  10 -10   2  245.88   19.00
  10 -10   2  263.37   18.70
 -10   0   2  235.18   18.70
 -10   0   2  232.68   19.00
  10 -10   2  251.47   19.60
  10 -10   2  228.48   18.50
 -10   0   2  248.88   19.40
   0  10   2  252.57   20.30
   0  10   2  242.48   20.50
 -10   0   2  261.27   20.30
 -10  13  -2   43.30    7.20
  13  -3  -2   30.60    5.70
  13  -3  -2   40.80    7.20
  -3 -10  -2   40.50    6.40
  -3 -10  -2   42.20    7.10
  13  -3  -2   55.29    8.60
  -3 -10  -2   29.10    6.70
  13  -3  -2   53.09    5.90
  -3 -10  -2   46.60    7.30
  13  -3  -2   43.10    4.80
 -13   3   2   53.39    7.90
  10 -13   2   58.59    6.70
 -13   3   2   33.20    7.10
 -13   3   2   54.49    5.50
   3  10   2   52.29    6.70
   3  10   2   43.10    7.80
   3  10   2   42.90    8.90
  10 -13   2   35.70    7.10
  10 -13   2   64.49    6.70
  -6 -10  -2    0.40    6.90
 -10  16  -2   -5.80    8.30
  16  -6  -2   -1.80   10.10
  -6 -10  -2   -2.50    8.30
  16  -6  -2   -5.90    5.40
  16  -6  -2    5.40    7.90
  16  -6  -2   -9.70    5.60
 -16   6   2    2.30    5.00
 -16   6   2    0.10    9.60
  10 -16   2    3.10    7.20
  10 -16   2   -1.60    5.40
   6  10   2    0.50    9.30
 -16   6   2    5.10    3.30
  10 -16   2   -1.90    6.50
  19  -9  -2   13.10   11.60
  -9 -10  -2    8.70   11.50
  19  -9  -2    5.90    9.20
 -10  19  -2   -1.10    5.60
  19  -9  -2   19.00    8.10
 -10  19  -2   16.50   13.90
  19  -9  -2   15.80   14.00
  10 -19   2   33.70    8.70
  10 -19   2   21.20   10.10
  10 -19   2    0.20   19.50
  20 -11  -2    5.50    8.90
 -11  -9  -2   16.20   14.20
  20 -11  -2   10.60   14.60
  20 -11  -2    8.90   14.80
  20 -11  -2    0.60   10.40
   9 -20   2   12.70   10.30
  11   9   2   11.40    9.90
   9 -20   2   13.90   12.70
  17 -11  -2   34.80    9.30
  17 -11  -2   39.00    8.10
  -6  17  -2   26.80   12.30
  -6  17  -2   30.60    7.00
  17 -11  -2   32.70    6.70
 -11  -6  -2   18.30    9.70
  17 -11  -2   30.30    9.80
 -11  -6  -2   25.20    9.00
  -6  17  -2   43.70    9.40
 -11  -6  -2   15.00   12.10
   6 -17   2   40.00    9.70
  11   6   2   16.50    7.90
   6 -17   2   26.70    8.20
  11   6   2   15.60    8.00
  11   6   2   10.80   10.50
   6 -17   2   47.90   10.60
  14 -11  -2   16.60    4.10
  -3  14  -2   17.40    5.20
 -11  -3  -2    9.00    5.10
  14 -11  -2    4.00    6.20
 -11  -3  -2    9.80    6.10
  -3  14  -2   12.50    7.00
  14 -11  -2   16.70    6.20
  -3  14  -2   18.80    8.60
  -3  14  -2   13.20    5.50
 -11  -3  -2    4.40    6.80
  14 -11  -2   17.30    7.40
   3 -14   2    7.30    5.20
  11   3   2    3.00    7.30
  11   3   2   -0.30    4.40
   3 -14   2    4.40    6.70
  11   3   2   13.70    5.00
  11   3   2    6.80    7.10
  11 -11  -2   57.49    5.80
 -11   0  -2   53.39    6.30
   0  11  -2   58.49    7.70
  11 -11  -2   55.99    7.00
  11 -11  -2   50.59    6.60
 -11   0  -2   43.40    7.30
  11 -11  -2   56.99    5.50
 -11   0  -2   49.70    5.70
   0  11  -2   46.80    7.80
   0  11  -2   45.40    7.70
   0  11  -2   61.69    6.70
  11   0   2   45.20    6.70
  11   0   2   51.39    6.10
   0 -11   2   52.69    6.90
   0 -11   2   57.49    6.80
   0 -11   2   46.50    7.00
  11   0   2   52.79    7.50
  11   0   2   63.89    6.40
 -11  11   2   57.39    5.50
 -11  11   2   49.60    5.90
   0 -11   2   54.29    7.20
 -11  11   2   53.69    5.10
 -11   3  -2  234.98   16.50
   3   8  -2  213.48   17.40
   8 -11  -2  239.58   17.20
   3   8  -2  198.38   18.00
   8 -11  -2  227.18   17.20
   3   8  -2  201.08   18.20
 -11   3  -2  218.08   16.60
   3   8  -2  210.68   18.10
   8 -11  -2  223.48   17.70
 -11   3  -2  224.58   18.40
  -3  -8   2  205.28   17.60
  11  -3   2  234.18   16.90
  -3  -8   2  203.28   17.30
  11  -3   2  225.88   17.90
  11  -3   2  215.68   16.80
  -3  -8   2  203.08   17.70
  -8  11   2  222.78   17.80
  -8  11   2  231.98   17.40
  11  -3   2  239.78   17.50
  -3  -8   2  200.98   18.10
  -8  11   2  236.08   16.90
   6   5  -2   23.50    4.90
   6   5  -2   12.80    3.10
   5 -11  -2   23.80    3.60
   5 -11  -2   19.40    3.90
   6   5  -2    8.60    3.10
   6   5  -2   16.40    5.20
 -11   6  -2   11.30    5.10
  11  -6   2    7.40    3.20
  11  -6   2   13.60    3.70
  -5  11   2   14.70    3.60
  -6  -5   2   19.70    4.50
  11  -6   2   17.70    2.60
  -6  -5   2   11.10    4.90
  -6  -5   2   20.30    3.70
  -5  11   2   15.70    4.80
  -6  -5   2   18.30    4.10
  -5  11   2   14.60    5.30
   9   2  -2   19.40    4.00
   9   2  -2   25.90    5.60
   9   2  -2   27.90    4.20
   2 -11  -2   26.80    4.50
   9   2  -2   24.80    5.80
   2 -11  -2   26.10    5.20
   2 -11  -2   35.30    5.00
  11  -9   2   10.60    4.30
  11  -9   2   24.60    4.30
  -2  11   2   20.90    5.70
  -2  11   2   33.90    6.80
  -2  11   2   22.20    4.40
  11  -9   2   25.20    3.30
  -9  -2   2   26.40    5.70
  -9  -2   2   30.50    5.30
  11  -9   2   22.20    3.00
  -9  -2   2   36.10    4.40
  -9  -2   2   19.40    3.90
  -1 -11  -2   51.79    7.10
  -1 -11  -2   40.60    6.90
  12  -1  -2   40.80    7.10
  12  -1  -2   42.60    5.40
  12  -1  -2   40.20    8.00
 -11  12  -2   48.20    6.40
  -1 -11  -2   43.90    6.10
  12  -1  -2   41.00    5.70
  12  -1  -2   27.10    5.40
  -1 -11  -2   39.50    6.90
 -12   1   2   30.30    7.00
   1  11   2   36.60    6.30
  11 -12   2   52.39    7.00
  11 -12   2   44.80    5.00
   1  11   2   44.40    7.70
 -12   1   2   43.70    6.10
   1  11   2   32.70    7.70
 -12   1   2   42.10    5.70
  11 -12   2   51.29    5.30
 -11  15  -2   28.20    8.20
  15  -4  -2   43.10   10.80
  -4 -11  -2   47.80    8.70
  15  -4  -2   28.00   10.20
  15  -4  -2   50.99    6.50
  -4 -11  -2   49.60    7.70
  15  -4  -2   33.30    8.30
  11 -15   2   33.10    6.40
  11 -15   2   43.70    7.80
   4  11   2   37.10    7.70
 -15   4   2   36.80    5.40
 -15   4   2   44.80    7.00
  11 -15   2   35.40    6.10
   4  11   2   37.30   10.30
  -7 -11  -2   45.20   10.20
  -7 -11  -2   16.30   10.00
  18  -7  -2   33.10    8.00
 -11  18  -2   13.80   11.00
  18  -7  -2   25.50   10.70
  18  -7  -2   34.60   14.30
  18  -7  -2    9.50    7.40
   7  11   2   19.90    9.20
  11 -18   2   23.30    8.30
  11 -18   2   15.10    9.60
  11 -18   2   29.00    7.90
  21 -10  -2   -0.70   11.40
 -10 -11  -2   17.00   17.70
  21 -10  -2   -5.70   12.70
  11 -21   2    7.60   12.70
  11 -21   2    3.70   11.10
  19 -12  -2   -1.60    9.00
  19 -12  -2    9.70   11.90
  19 -12  -2   18.50   12.40
  -7  19  -2    1.80   10.80
  -7  19  -2   19.50    8.50
 -12  -7  -2    9.80   15.70
 -12  -7  -2  -13.20   11.70
  19 -12  -2   -3.80    7.40
   7 -19   2   -6.70    9.20
  12   7   2  -17.70   18.20
   7 -19   2  -10.20   11.60
  12   7   2    6.50    9.60
  12   7   2    1.30   10.40
  16 -12  -2   53.69    6.90
  -4  16  -2   37.90    9.60
 -12  -4  -2   54.59    9.00
  -4  16  -2   50.39    7.30
  -4  16  -2   66.79    8.40
  16 -12  -2   45.70    9.00
 -12  -4  -2   50.39    8.70
  -4  16  -2   40.50   12.20
  16 -12  -2   47.70    8.50
  16 -12  -2   40.10    9.00
  12   4   2   37.20    7.80
  12   4   2   51.99    8.30
  12   4   2   40.10   10.50
  12   4   2   49.20   11.60
   4 -16   2   59.49    8.80
   4 -16   2   58.49   10.40
   4 -16   2   53.59   10.80
  13 -12  -2   33.20    6.60
  13 -12  -2   41.90    5.30
 -12  -1  -2   37.50    7.50
  -1  13  -2   37.70    6.60
  -1  13  -2   36.30    7.90
  13 -12  -2   37.20    5.40
 -12  -1  -2   16.80    7.20
 -12  -1  -2   27.30    5.40
   1 -13   2   37.20    7.20
  12   1   2   29.70    5.90
  12   1   2   31.40    5.90
   1 -13   2   43.10    6.00
  12   1   2   37.20    7.10
  12   1   2   18.10    7.50
 -13  12   2   28.40    5.10
   2  10  -2   10.70    6.10
  10 -12  -2   17.30    3.50
  10 -12  -2   12.70    7.00
   2  10  -2   15.00    4.80
   2  10  -2   15.90    6.20
 -12   2  -2   20.50    5.80
  10 -12  -2   22.50    3.90
 -12   2  -2   15.20    4.00
   2  10  -2    6.20    6.00
 -12   2  -2   14.20    3.10
  -2 -10   2    0.70    5.10
 -10  12   2   16.70    5.30
 -10  12   2   10.10    4.10
  -2 -10   2   12.30    5.30
 -10  12   2   14.10    2.90
  -2 -10   2    7.10    4.10
  12  -2   2   12.00    4.10
  12  -2   2   14.40    5.90
  12  -2   2   30.80    4.10
  12  -2   2   17.00    4.40
  -2 -10   2    6.80    4.90
   5   7  -2   14.40    3.90
   5   7  -2   12.30    6.00
   5   7  -2   16.90    6.20
 -12   5  -2   11.90    5.40
   5   7  -2    8.60    3.20
   7 -12  -2   22.60    4.00
   5   7  -2   11.20    5.30
   7 -12  -2   20.50    5.00
   7 -12  -2   10.80    3.80
  -5  -7   2   12.70    4.20
  -7  12   2   16.00    5.00
  12  -5   2   14.90    2.50
  -7  12   2   14.40    3.60
  -7  12   2   17.40    5.20
  -5  -7   2   17.70    4.80
  12  -5   2   17.80    2.30
  12  -5   2   16.60    3.00
  -5  -7   2   14.60    5.40
  12  -5   2   16.60    4.30
  -5  -7   2   12.20    5.10
  12  -5   2   11.30    3.80
   8   4  -2   13.20    5.50
   4 -12  -2   12.80    4.20
   8   4  -2    6.70    5.60
   4 -12  -2   14.00    4.00
   8   4  -2    9.90    3.50
   8   4  -2   15.80    3.60
  -4  12   2    5.40    2.30
  -8  -4   2    9.80    5.20
  -4  12   2   12.70    6.40
  -8  -4   2    7.40    4.90
  -4  12   2    9.60    4.90
  12  -8   2   11.10    2.60
  12  -8   2    6.70    3.90
  -4  12   2   10.70    3.90
  -8  -4   2   16.50    4.10
  -8  -4   2   15.90    4.20
  12  -8   2    2.40    3.40
   1 -12  -2   25.80    6.10
   1 -12  -2   18.10    5.90
  11   1  -2   15.20    4.20
   1 -12  -2   27.60    5.10
  11   1  -2   12.80    4.40
  11   1  -2   14.90    9.00
   1 -12  -2   10.80    5.80
  11   1  -2   20.00    6.30
  11   1  -2   15.00    6.70
  -1  12   2   20.30    7.00
  12 -11   2   10.30    3.20
  12 -11   2   13.90    4.30
 -11  -1   2   17.80    4.70
  -1  12   2   26.70    5.20
 -11  -1   2   13.70    5.50
 -11  -1   2   12.80    6.40
  12 -11   2   22.70    4.70
  12 -11   2   21.70    5.50
 -11  -1   2   19.10    4.00
  12 -11   2   14.60    3.20
  -1  12   2   16.30    7.20
  14  -2  -2   -2.70    4.80
  -2 -12  -2    2.10    5.40
  -2 -12  -2   -3.10    7.00
  14  -2  -2    1.60    4.80
 -12  14  -2    7.20    6.40
  -2 -12  -2    4.60    6.10
  14  -2  -2    4.80    7.30
  14  -2  -2    0.50    9.40
  14  -2  -2   -5.20    4.70
  12 -14   2    3.10    5.90
  12 -14   2    0.90    4.20
 -14   2   2    2.60    7.80
 -14   2   2   -2.90    5.80
   2  12   2   -2.10    5.30
   2  12   2   -1.80    7.80
  12 -14   2    7.30    4.20
  12 -14   2    6.60    5.70
 -14   2   2    7.20    4.70
  -5 -12  -2   11.70   10.10
  17  -5  -2   -0.20    6.80
  17  -5  -2   -1.90   13.80
  17  -5  -2   -3.60    6.70
  17  -5  -2   -5.30    9.50
  -5 -12  -2   34.60    9.20
 -12  17  -2    8.40    9.50
  12 -17   2    6.20    7.80
 -17   5   2   11.50    4.30
  12 -17   2   13.20    6.30
  12 -17   2   10.20    6.90
   5  12   2   14.80    8.50
 -17   5   2    9.80    6.50
  -8 -12  -2   -7.20   13.90
  20  -8  -2   -3.10    9.90
  -8 -12  -2   20.20   13.90
  20  -8  -2   -9.80    9.70
 -12  20  -2    1.30   17.00
  12 -20   2  -13.90   10.30
   8  12   2  -15.40   12.50
  12 -20   2   -6.90    8.90
  21 -13  -2   18.70   23.80
 -13  -8  -2  -18.20   17.40
  21 -13  -2   -0.30   10.20
   8 -21   2  -14.50   14.80
   8 -21   2   -6.90   13.40
  -5  18  -2   22.50   10.90
  18 -13  -2   11.60    9.10
  18 -13  -2   12.10   10.60
 -13  -5  -2    8.30   10.80
  -5  18  -2   39.60    9.00
  18 -13  -2   16.20   10.40
  13   5   2   25.10   12.60
   5 -18   2   39.80   10.10
  13   5   2   27.40    9.30
   5 -18   2   33.00   12.90
  13   5   2   36.40    9.60
  -2  15  -2   19.00    6.60
 -13  -2  -2   16.60    7.90
  15 -13  -2    6.00    7.00
  -2  15  -2   25.40   10.00
  -2  15  -2    0.60    8.30
  -2  15  -2   14.80    9.70
  15 -13  -2   12.70    4.90
  15 -13  -2   13.50    6.20
  15 -13  -2   18.80    6.70
 -13  -2  -2   12.30    6.20
   2 -15   2    9.80    9.00
  13   2   2    7.40    6.30
  13   2   2   21.60    6.30
  13   2   2   10.70    8.10
  13   2   2   24.10    9.60
   2 -15   2    8.10    7.00
   2 -15   2   17.10    8.30
 -13   1  -2    2.90    6.90
   1  12  -2    3.50    6.90
   1  12  -2   -3.30    6.90
  12 -13  -2   -1.60    5.80
  12 -13  -2   -3.10    3.80
 -13   1  -2   -1.70    3.70
   1  12  -2    1.80    5.20
 -13   1  -2   -3.10    5.00
  -1 -12   2   17.10    8.20
  -1 -12   2    9.70    5.80
  13  -1   2   -6.80    6.70
  13  -1   2   -5.30    4.20
 -12  13   2   -0.80    5.20
  13  -1   2   -5.80    4.40
  13  -1   2   -2.00    5.20
   4   9  -2   38.10    5.90
   9 -13  -2   43.90    6.80
   4   9  -2   29.80    7.60
   9 -13  -2   47.40    5.70
 -13   4  -2   39.40    7.70
   4   9  -2   35.00    7.30
   9 -13  -2   31.60    5.40
   4   9  -2   36.30    7.90
  13  -4   2   55.59    6.40
  13  -4   2   34.00    5.60
  -4  -9   2   43.60    6.90
  -4  -9   2   23.40    6.30
  -4  -9   2   38.10    6.10
  -9  13   2   40.70    6.70
  -4  -9   2   39.50    6.60
  -9  13   2   47.80    4.90
  13  -4   2   52.89    5.30
  -9  13   2   44.20    6.10
  13  -4   2   39.00    4.60
   6 -13  -2   32.10    6.50
   6 -13  -2   18.50    5.30
   6 -13  -2   26.50    5.00
   7   6  -2   17.80    7.20
   7   6  -2   22.70    6.60
   7   6  -2   26.60    4.80
   7   6  -2   31.00    5.20
   7   6  -2   28.60    7.30
  13  -7   2   34.10    3.90
  -7  -6   2   43.20    6.60
  -7  -6   2   31.80    5.90
  -6  13   2   26.40    5.80
  -7  -6   2   29.80    6.60
  13  -7   2   33.70    5.30
  -7  -6   2   32.80    5.70
  13  -7   2   24.70    5.10
  -6  13   2   46.30    5.50
  -6  13   2   27.90    7.10
  10   3  -2   18.70    7.20
   3 -13  -2   21.60    6.40
   3 -13  -2   21.70    5.40
   3 -13  -2   25.50    6.30
  10   3  -2   21.00    4.60
  10   3  -2   25.50    5.10
  10   3  -2   35.30    6.70
  13 -10   2   33.00    6.00
  -3  13   2   16.60    4.00
  -3  13   2   23.20    5.10
  13 -10   2   27.50    3.70
 -10  -3   2   31.90    5.10
 -10  -3   2   19.90    6.70
 -10  -3   2   18.70    6.20
 -10  -3   2   21.30    5.30
  -3  13   2   24.00    5.10
  -3  13   2    8.50    7.50
  13 -10   2   19.80    5.30
  -3  13   2   38.20    7.20
  13 -10   2   25.80    5.70
   0 -13  -2   -7.50    6.60
  13   0  -2    4.00    5.40
  13   0  -2    4.30    5.10
  13   0  -2    5.40    6.30
   0 -13  -2   12.30    5.90
  13   0  -2   18.30    8.50
   0 -13  -2   13.20    6.50
  13   0  -2    8.00    7.00
 -13   0   2   -4.80    7.00
  13 -13   2   13.00    3.50
  13 -13   2   10.50    7.20
  13 -13   2   11.10    3.40
 -13   0   2   13.30    6.20
  13 -13   2   15.70    3.90
   0  13   2   14.90    8.10
   0  13   2    4.00    5.70
 -13   0   2   12.70    5.30
  13 -13   2   15.40    5.40
  16  -3  -2   11.60    6.70
  -3 -13  -2   36.80    9.70
  -3 -13  -2   12.60    7.80
  16  -3  -2    3.60   13.00
  16  -3  -2    7.00    9.10
  16  -3  -2   -2.40    6.20
  -3 -13  -2    1.90    8.70
 -13  16  -2   11.60    8.50
 -16   3   2    2.60   11.70
  13 -16   2    8.90    8.10
 -16   3   2   10.60    5.50
   3  13   2   -0.10    7.60
  13 -16   2   14.90    8.10
  13 -16   2   15.50    5.50
 -16   3   2   10.30    7.30
   3  13   2   16.50   11.80
  13 -16   2    6.80    5.50
 -13  19  -2   13.60   12.40
  19  -6  -2   -8.00    9.00
  19  -6  -2   10.10   10.20
  -6 -13  -2   -7.30   12.10
  -6 -13  -2  -13.50   11.80
  13 -19   2    4.90   11.20
  13 -19   2    7.20    8.70
  13 -19   2   19.20    8.40
   6  13   2   -0.70   11.50
 -14  -6  -2   30.30   15.30
  20 -14  -2   23.50   11.40
  -6  20  -2   15.10   13.70
  20 -14  -2    5.40   14.40
  20 -14  -2    6.80    9.40
   6 -20   2  -15.70   15.70
  14   6   2   11.60   12.90
   6 -20   2    0.80   11.90
  14   6   2    4.00   12.00
  17 -14  -2    3.30    9.00
  -3  17  -2   24.20    8.70
 -14  -3  -2   14.50    9.20
  -3  17  -2   20.90    8.70
  -3  17  -2   18.40   12.30
 -14  -3  -2   33.80    9.80
  17 -14  -2   18.10    9.20
  17 -14  -2   15.70    6.40
  14   3   2   11.60    8.90
   3 -17   2   12.20    9.20
   3 -17   2   21.60   11.00
  14   3   2   17.90    8.30
  14   3   2   19.80   10.70
   0  14  -2   33.90    8.20
   0  14  -2   16.10    8.50
  14 -14  -2   29.60    4.50
  14 -14  -2   34.50    5.80
 -14   0  -2   41.70    6.40
  14 -14  -2   27.30    7.90
   0  14  -2   32.40    9.40
 -14   0  -2   31.10    7.00
  14 -14  -2   41.50    8.40
  14   0   2   33.10    7.80
  14   0   2   34.60    9.00
   0 -14   2   26.90    7.50
 -14  14   2   25.30    6.60
   0 -14   2   41.70    8.60
  14   0   2   22.20    9.30
   0 -14   2   47.50    9.20
  14   0   2   38.40    7.20
 -14   3  -2  -11.30    6.80
 -14   3  -2   -0.20    2.80
   3  11  -2   -4.60    7.80
 -14   3  -2   -1.90    4.10
   3  11  -2   -4.60    7.30
   3  11  -2   -3.90    5.20
  11 -14  -2   -8.20    3.80
  11 -14  -2   -7.80    6.00
   3  11  -2   -0.80    7.80
  11 -14  -2   -1.90    3.70
 -11  14   2   -0.40    6.20
  14  -3   2    0.60    6.30
  14  -3   2   -4.90    4.10
  -3 -11   2    1.50   10.00
  -3 -11   2    2.30    5.10
 -11  14   2   -0.40    4.60
  14  -3   2    3.50    4.30
 -11  14   2   -2.00    2.70
  14  -3   2   -0.20    4.10
   8 -14  -2   10.10    4.70
 -14   6  -2   12.10    7.20
   8 -14  -2    6.40    4.60
   8 -14  -2    8.70    6.00
   6   8  -2   -8.20    7.10
   6   8  -2    3.10    7.20
   6   8  -2   -3.90    4.10
  -8  14   2    8.40    5.70
  -6  -8   2    5.60    5.80
  14  -6   2    9.90    4.70
  -6  -8   2    0.00    6.00
  14  -6   2   11.00    3.40
  -8  14   2    6.70    6.70
  -6  -8   2   -3.00    6.20
  -8  14   2    8.20    3.90
  14  -6   2   11.20    5.00
  -6  -8   2    7.60    5.30
   9   5  -2   21.90    5.00
   9   5  -2   28.80    7.30
   9   5  -2   32.70    5.10
   5 -14  -2   30.60    5.60
   9   5  -2   19.00    7.50
   5 -14  -2   19.40    6.20
   9   5  -2   30.30    8.40
  -5  14   2   22.80    5.50
  -9  -5   2   39.90    6.50
  14  -9   2   24.70    8.10
  -5  14   2   21.00    7.00
  -9  -5   2   19.10    5.80
  -5  14   2   26.80    3.80
  14  -9   2   20.00    3.80
  14  -9   2   21.50    6.30
  14  -9   2   28.10    5.90
  -9  -5   2   20.00    6.80
  -9  -5   2   25.00    6.80
  -5  14   2   31.10    8.40
  12   2  -2  -16.30    5.00
   2 -14  -2    4.50    6.50
   2 -14  -2  -13.40    9.10
  12   2  -2    2.20    7.50
   2 -14  -2    3.60    6.40
   2 -14  -2    5.50    5.90
 -12  -2   2   -8.20    4.20
  14 -12   2    4.00    6.60
 -12  -2   2    7.70    8.90
  14 -12   2    7.00    5.20
  14 -12   2    6.30    5.70
  -2  14   2    0.60    8.50
  14 -12   2    1.30    3.40
  -2  14   2   -0.70    5.30
  -2  14   2    6.40    6.20
 -12  -2   2   -2.10    6.60
 -12  -2   2   -2.10    5.60
  14 -12   2    3.90    2.60
  -2  14   2   18.20    7.70
  15  -1  -2   -0.90    6.50
  -1 -14  -2  -17.50    8.10
  15  -1  -2   -1.80    7.60
  15  -1  -2   -3.00    9.10
  15  -1  -2    8.30   12.50
  -1 -14  -2   -3.90    9.00
  -1 -14  -2    3.40    7.00
  15  -1  -2   -4.80    6.70
  14 -15   2    4.80    4.50
 -15   1   2   15.60    7.70
 -15   1   2    7.30    6.30
  14 -15   2    1.40    4.80
   1  14   2    7.70   10.30
  14 -15   2   -1.70    7.00
   1  14   2   10.40    7.20
  14 -15   2    2.20    8.90
 -15   1   2    6.50    9.60
   1  14   2    3.00    8.70
 -14  18  -2    1.10   10.70
  -4 -14  -2    6.30   12.10
  -4 -14  -2   -0.60   10.40
  18  -4  -2  -10.60    8.50
  18  -4  -2    1.60    8.10
  14 -18   2    1.60    7.20
 -18   4   2    5.50    5.70
  14 -18   2   11.70   11.80
  14 -18   2   -2.80   10.10
   4  14   2   -9.90   10.80
  14 -18   2   11.10    8.40
  14 -21   2   -3.80   11.20
 -15  -4  -2   10.50   12.70
  19 -15  -2   12.10    8.00
  19 -15  -2   -9.30   12.50
  -4  19  -2   -1.70   13.70
  19 -15  -2   -1.20   12.10
  -4  19  -2    0.00   11.60
   4 -19   2    7.00   15.80
  15   4   2   -1.50   11.00
  15   4   2   -7.90   10.90
   4 -19   2   -6.50   11.80
  15   4   2   35.80   14.80
  16 -15  -2   -2.90    5.00
  -1  16  -2    1.80   10.30
  16 -15  -2    6.20    9.00
  -1  16  -2   -7.30   12.80
  16 -15  -2   -3.80    5.90
 -15  -1  -2   -4.50    8.30
  -1  16  -2    0.90    8.10
 -15  -1  -2    3.20    7.10
  16 -15  -2  -10.70    8.70
   1 -16   2   12.50   11.70
  15   1   2    7.00    8.10
   1 -16   2   36.00    9.10
  15   1   2   -4.00   13.30
  15   1   2    6.90    9.60
  15   1   2   -3.30   12.00
  13 -15  -2   10.40    6.70
 -15   2  -2   14.20    4.10
   2  13  -2    9.30    7.10
   2  13  -2   -9.60   10.20
 -15   2  -2   10.90    5.90
   2  13  -2    9.60    9.20
  13 -15  -2   11.40    7.20
  13 -15  -2    1.40    5.50
  -2 -13   2    1.70    6.30
  15  -2   2   17.10    6.20
  -2 -13   2   -2.20    7.50
  15  -2   2    9.00    6.10
  15  -2   2    6.40    8.20
  15  -2   2   13.20    6.20
 -13  15   2   13.80    7.20
 -15   5  -2    2.60    7.80
  10 -15  -2  -12.00    5.00
   5  10  -2   -5.90    8.30
   5  10  -2   -5.00    5.10
  10 -15  -2   -4.10    4.60
   5  10  -2   -0.50    8.90
  10 -15  -2    0.50    6.90
  -5 -10   2   -2.90    5.90
  15  -5   2  -12.20    6.10
 -10  15   2    2.30    7.40
  -5 -10   2    5.10    6.80
 -10  15   2    1.40    5.70
 -10  15   2    2.70    3.70
  15  -5   2   -2.10    4.20
   7 -15  -2   -0.80    6.80
   8   7  -2   -5.50    8.10
   7 -15  -2   -0.70    6.10
   8   7  -2    8.40    5.00
   7 -15  -2    9.10    5.30
   8   7  -2   -5.70    8.10
   8   7  -2    3.90    5.00
  -7  15   2    6.70    6.80
  15  -8   2   -4.50    5.90
  -8  -7   2    3.00    7.60
  -8  -7   2    4.40   10.60
  15  -8   2   -4.50    3.50
  -7  15   2   -2.20    4.70
  15  -8   2    3.90    7.60
  -7  15   2    5.70    8.10
  15  -8   2   -3.00    5.80
  -8  -7   2   -1.20    6.60
  -8  -7   2   -8.30    6.00
   4 -15  -2    2.40    7.20
  11   4  -2   10.10    7.80
  11   4  -2    8.00    8.00
  11   4  -2  -12.30    6.30
   4 -15  -2   -3.60    6.20
   4 -15  -2   -1.30    7.70
  11   4  -2    8.60    7.20
  15 -11   2   -1.00    6.70
 -11  -4   2    3.40    5.70
 -11  -4   2   -1.20    6.90
 -11  -4   2    1.00    5.50
  -4  15   2   -4.30    5.90
  -4  15   2    0.80    9.90
  15 -11   2    4.60    3.90
  15 -11   2   -4.50    6.60
  -4  15   2    9.90    3.20
  15 -11   2    6.00    5.80
  -4  15   2   12.30    5.50
  -4  15   2   11.50    7.60
   1 -15  -2   17.00    8.50
  14   1  -2    8.60    9.80
  14   1  -2    2.10   12.80
   1 -15  -2   -5.40    8.70
  14   1  -2  -18.20    6.10
   1 -15  -2  -11.60    9.20
   1 -15  -2   10.00    6.90
  14   1  -2    1.60    6.80
  15 -14   2    2.50    7.10
  15 -14   2    4.90    4.60
 -14  -1   2   13.70   10.10
  15 -14   2    1.20    4.60
  15 -14   2    4.20    3.40
  15 -14   2   -1.20    7.60
  -1  15   2    1.70   10.60
 -14  -1   2   -2.70    7.30
 -14  -1   2   -2.60    6.90
  -1  15   2   14.20    7.50
  15 -14   2    3.70    3.40
  17  -2  -2    3.80    9.90
 -15  17  -2   10.00    9.90
  -2 -15  -2   26.60    9.50
  17  -2  -2    3.00    6.70
  -2 -15  -2   13.60   12.10
  17  -2  -2    7.70    9.30
   2  15   2  -10.60   11.60
 -17   2   2    2.40    9.30
  15 -17   2    3.60   10.80
   2  15   2   12.90   10.10
  15 -17   2    8.90    6.70
 -17   2   2   14.00    7.00
  15 -17   2   -1.20    9.70
  15 -17   2    6.00    5.90
  -5 -15  -2   22.70   15.20
  -5 -15  -2  -20.50   17.20
  20  -5  -2   -7.90   11.80
  20  -5  -2   10.10   11.30
  15 -20   2    0.00   11.20
  15 -20   2    7.00   10.20
   5  15   2   19.10   15.40
  15 -20   2  -14.10   15.00
  18 -16  -2    3.80   11.10
 -16  -2  -2  -14.00   10.10
  18 -16  -2   -4.80   11.80
  -2  18  -2   -9.10   10.40
  18 -16  -2   10.70    8.10
 -16  -2  -2   18.50   13.10
   2 -18   2    5.40   15.30
  16   2   2   14.00   10.10
  16   2   2   -5.90    9.70
  16   2   2    0.10   13.10
   2 -18   2    4.00   11.70
   1  15  -2    6.00   12.90
  15 -16  -2   18.10    9.00
  15 -16  -2   18.40    9.10
   1  15  -2    3.40   11.00
 -16   1  -2   -1.70    6.30
   1  15  -2   13.80    8.60
  15 -16  -2    5.70    7.90
  -1 -15   2    5.10   10.20
 -15  16   2   -0.80    8.20
  16  -1   2    9.20   11.00
  16  -1   2  -27.20   10.80
  -1 -15   2    8.10    8.40
  16  -1   2    4.70    8.10
  16  -1   2    5.20    7.60
   4  12  -2   36.20   11.20
  12 -16  -2   26.20    6.00
  12 -16  -2   24.00    8.50
  12 -16  -2   26.20    6.40
   4  12  -2   28.10    7.60
   4  12  -2   15.80   10.60
   4  12  -2   16.90   11.70
  -4 -12   2   27.90    9.10
  16  -4   2   24.60    4.40
  -4 -12   2   44.70    8.00
  16  -4   2   28.90    7.00
 -12  16   2   18.30    8.60
 -12  16   2   20.00    5.40
 -12  16   2   18.80    3.70
  -4 -12   2   12.90   10.60
  16  -4   2    4.90    6.60
  16  -4   2   21.20    8.30
   7   9  -2   -4.20   10.40
   9 -16  -2    0.10    6.10
   7   9  -2    3.70    6.00
   9 -16  -2    2.70    6.10
   7   9  -2   -1.10   10.00
   9 -16  -2    7.50    7.70
  -7  -9   2   -0.70    7.10
  -7  -9   2   -3.60   10.90
  16  -7   2    2.20    6.80
  16  -7   2   -1.70    4.40
  -9  16   2    5.00    7.60
  16  -7   2    6.60    6.20
  -7  -9   2   -3.60    7.00
  16  -7   2   -8.60    8.90
  -9  16   2   -1.80    8.30
  -9  16   2   -2.20    4.70
   6 -16  -2   -3.80    6.90
  10   6  -2  -11.90    8.70
  10   6  -2   -0.90    5.90
  10   6  -2    1.10    5.60
   6 -16  -2   -3.20    8.50
   6 -16  -2    2.60    6.00
  10   6  -2   -5.90    8.20
 -10  -6   2    4.90    6.10
  16 -10   2    3.00    8.00
  16 -10   2    5.10    4.20
 -10  -6   2   -4.50    9.50
  16 -10   2   -2.20    6.40
 -10  -6   2   -8.00    6.90
  -6  16   2    8.00    6.10
 -10  -6   2   -2.40    9.60
  16 -10   2    0.20    6.10
  -6  16   2   -0.10    7.70
  -6  16   2    4.70   10.40
  13   3  -2   23.00    9.80
   3 -16  -2   20.90    7.70
   3 -16  -2   37.50    9.50
   3 -16  -2   35.10   18.70
  13   3  -2   13.80   11.60
  13   3  -2    9.70    6.90
   3 -16  -2   16.40   11.90
  13   3  -2   36.30    7.30
  -3  16   2   27.90   10.10
  16 -13   2   35.00   11.60
  -3  16   2   26.70    5.20
 -13  -3   2   31.50    8.20
 -13  -3   2   29.30   12.70
  16 -13   2   24.10    5.20
  -3  16   2   23.40    8.00
 -13  -3   2   17.00    8.80
  16 -13   2   48.20    9.00
  -3  16   2   22.90    7.90
  -3  16   2   20.20   12.20
  16 -13   2   21.50    8.00
  16   0  -2    4.40    9.00
   0 -16  -2   16.00   12.30
  16   0  -2    3.00    8.80
   0 -16  -2   19.90   11.10
  16   0  -2    6.40    8.70
  16 -16   2    3.10    5.80
   0  16   2  -15.80   10.50
 -16   0   2   -9.50    9.30
   0  16   2    8.50    9.90
  16 -16   2   -2.90    8.80
  16 -16   2    1.10   10.30
 -16   0   2   14.80    8.50
  19  -3  -2    1.60   11.00
  -3 -16  -2   -3.40   14.50
  -3 -16  -2    0.50   13.10
  19  -3  -2  -15.40   11.10
  16 -19   2    5.50    9.30
   3  16   2   -3.10   14.00
  16 -19   2    6.80   15.70
  16 -19   2    2.70    8.00
  16 -19   2    1.00   12.20
   3  16   2   -5.70   15.90
   0  17  -2   -2.10   10.60
 -17   0  -2   -1.60    8.00
  17 -17  -2   -1.40   11.50
   0  17  -2  -13.30   20.00
  17 -17  -2    3.20    8.00
  17 -17  -2   17.30   12.20
  17   0   2   -8.70    9.30
   0 -17   2   41.90   16.10
   0 -17   2    0.00   10.70
  17   0   2    6.30   10.10
   3  14  -2   23.00    9.40
  14 -17  -2    8.30   10.00
  14 -17  -2    2.40    6.80
   3  14  -2   20.20   12.30
  14 -17  -2    6.60    9.00
  17  -3   2   13.00    8.40
  17  -3   2   25.40   10.60
  17  -3   2   13.40    6.50
  17  -3   2   11.90    8.00
 -14  17   2   10.80    9.40
  -3 -14   2   27.10   11.60
  -3 -14   2   20.30    9.20
  11 -17  -2   -2.70    8.20
  11 -17  -2    8.50    6.60
  11 -17  -2   -3.40    6.60
 -17   6  -2   16.70   11.70
   6  11  -2    5.90   13.40
  17  -6   2    4.20    6.30
 -11  17   2   -4.80    8.10
  -6 -11   2  -17.60    7.00
  17  -6   2    8.30   11.10
 -11  17   2   -5.70    9.20
  17  -6   2   -0.30    8.50
 -11  17   2   -1.40    4.50
  17  -6   2    5.50    6.80
  -6 -11   2  -13.40    9.40
   9   8  -2    2.30   13.30
   8 -17  -2    5.30    7.70
   8 -17  -2   15.50    7.00
   9   8  -2   21.30    6.90
   9   8  -2   20.70    7.70
   9   8  -2    9.90   10.90
  -8  17   2   19.80   17.00
  -8  17   2   13.80    6.30
  -8  17   2   12.00    8.30
  -9  -8   2    5.70    8.20
  17  -9   2   15.50    7.50
  -9  -8   2   12.80    8.00
  -9  -8   2    7.50   14.00
  17  -9   2   16.30   10.10
  -9  -8   2    7.70    9.80
  17  -9   2   17.00    8.40
  17  -9   2   22.00    6.10
  12   5  -2   36.70    8.40
  12   5  -2   51.39    8.40
  12   5  -2   51.99   11.90
   5 -17  -2   83.09   12.00
   5 -17  -2   74.79    9.90
 -12  -5   2   37.80    8.90
  -5  17   2   41.00   14.60
  17 -12   2   64.19   10.40
  17 -12   2   45.80    9.30
  -5  17   2   61.29   10.90
  17 -12   2   55.09    9.50
  17 -12   2   56.69    7.00
  -5  17   2   60.49   14.30
 -12  -5   2   46.90   10.60
  15   2  -2   14.80   10.60
   2 -17  -2   16.60   11.90
  15   2  -2   18.10    8.30
  15   2  -2    5.30    8.70
   2 -17  -2  -11.00    9.10
  17 -15   2    2.70    9.50
  17 -15   2    9.70    5.80
  -2  17   2   17.70   14.80
  17 -15   2    5.00    6.80
  -2  17   2    8.90    9.30
  17 -15   2   10.90    4.60
  -2  17   2   15.50    6.60
 -15  -2   2   10.90   14.00
  -2  17   2   25.80    9.90
 -15  -2   2   18.90    9.50
  17 -15   2    3.00    9.70
  -1 -17  -2  -16.70   15.30
  18  -1  -2   -0.60   10.70
  -1 -17  -2    3.80   12.20
  18  -1  -2   -4.60   11.00
   1  17   2    8.80   12.90
  17 -18   2   -3.60    8.20
  17 -18   2   11.70   12.70
  17 -18   2    5.10   12.50
 -18   1   2    6.20    9.80
  19 -18  -2   17.30   10.40
  18   1   2   -2.90   13.00
   2  16  -2    8.00   11.70
  16 -18  -2    1.20   14.20
  16 -18  -2    1.70   12.20
  16 -18  -2   19.00    8.60
   2  16  -2   32.00   14.50
  18  -2   2   -2.50   10.30
  18  -2   2   28.60   10.00
  -2 -16   2  -13.50   11.10
  -2 -16   2    0.90   15.80
  13 -18  -2    3.80    7.20
   5  13  -2    7.70    9.80
  13 -18  -2   11.00   10.40
   5  13  -2   -4.60   20.20
 -13  18   2   -0.70   10.30
  -5 -13   2   27.70    9.60
  18  -5   2   -9.40   10.30
  -5 -13   2   -0.30   11.90
  18  -5   2    2.40   10.90
  18  -5   2    3.40    8.50
  10 -18  -2    5.30    7.80
  10 -18  -2    0.00   11.50
  10 -18  -2   18.00    8.70
   8  10  -2   27.20   27.60
   8  10  -2    4.20    6.90
  -8 -10   2   12.70    9.40
  18  -8   2    6.00    9.40
  -8 -10   2   -0.70    9.40
  18  -8   2    8.00   12.30
  18  -8   2   -6.40    6.50
  18  -8   2    7.40    7.60
 -10  18   2    5.40    6.00
  11   7  -2   -2.60    7.40
  11   7  -2    8.40   12.40
  11   7  -2   17.10    7.70
   7 -18  -2    2.10    8.80
   7 -18  -2   11.90    9.80
 -11  -7   2    3.70    9.60
  -7  18   2  -10.00   15.40
 -11  -7   2   -4.10    8.70
 -11  -7   2    8.60   13.20
  18 -11   2    1.20    5.80
  18 -11   2    3.40   10.60
  -7  18   2   17.80    8.50
  -7  18   2   -5.00    9.60
  18 -11   2    6.00    8.00
  18 -11   2   -5.20    9.20
  14   4  -2    5.40    9.30
   4 -18  -2   16.40   10.10
  14   4  -2    3.20   12.10
   4 -18  -2   12.70   12.80
  14   4  -2   11.00    8.70
  18 -14   2    6.20   10.60
 -14  -4   2   11.40   11.40
  -4  18   2    3.60    9.90
  18 -14   2    8.70    6.10
  18 -14   2    6.10    9.40
 -14  -4   2   26.20   10.80
  -4  18   2    5.30   12.90
  -4  18   2    2.20    4.50
  18 -14   2   15.40   11.20
   1 -18  -2   14.90   17.60
   1 -18  -2  -12.60   11.90
  17   1  -2   12.20   10.50
  17   1  -2    6.40   10.80
  18 -17   2    9.00   13.30
 -17  -1   2   16.90   15.40
  -1  18   2    7.90    9.60
  18 -17   2    0.90   13.00
  -1  18   2   -8.90   12.10
  18 -19  -2   -8.60   10.20
  19  -1   2    2.80   13.60
  15 -19  -2   -2.60   12.70
   4  15  -2    4.20   16.50
   4  15  -2   22.00   12.30
  15 -19  -2    8.10    8.90
  19  -4   2  -24.90    9.90
  -4 -15   2   10.40   15.00
  19  -4   2   -7.10    9.90
  -4 -15   2   -8.70   13.30
  12 -19  -2    5.20    8.50
  12 -19  -2   -7.90    8.70
  19  -7   2   12.40    8.40
  -7 -12   2   15.30   12.30
  -7 -12   2   13.00   11.20
  19  -7   2   11.10   11.80
 -12  19   2   -0.20    8.10
  19  -7   2    8.50    9.00
   9 -19  -2   33.80    9.60
  10   9  -2   10.80    8.60
   9 -19  -2   20.80   10.20
  -9  19   2   29.20    8.70
  19 -10   2   31.20   13.50
  19 -10   2   22.20    9.70
  19 -10   2    8.80   10.90
  19 -10   2   35.00    7.70
 -10  -9   2   43.30   12.00
  -9  19   2   39.10   11.30
 -10  -9   2   38.00   11.90
  13   6  -2   -5.70    9.10
  13   6  -2   18.70    9.70
  13   6  -2    0.80   14.40
   6 -19  -2   12.80   12.50
   6 -19  -2   29.50   10.60
  19 -13   2    4.20   12.10
  -6  19   2   19.60   11.00
  19 -13   2    6.90   10.20
 -13  -6   2   24.70   12.10
  19 -13   2   12.50    7.30
  19 -13   2   16.60   10.80
   3 -19  -2   -5.10   18.20
  16   3  -2  -10.70   10.60
  16   3  -2   -5.00   11.00
   3 -19  -2   11.10   12.80
 -16  -3   2   -0.80   13.10
  19 -16   2   -2.10   12.70
 -16  -3   2   12.00   13.00
  -3  19   2    0.70   13.00
  14 -20  -2   10.20   10.00
  14 -20  -2    3.30   13.10
   6  14  -2    4.90   14.10
  -6 -14   2   -2.50   14.00
  -6 -14   2   -3.50   16.10
  20  -6   2   23.10   11.00
  20  -6   2   11.20   11.70
   9  11  -2   16.60   10.50
  11 -20  -2   22.30   10.70
  11 -20  -2    5.40   10.60
  -9 -11   2  -15.40   13.50
  20  -9   2   31.30   11.10
  20  -9   2    5.60   12.60
  -9 -11   2    9.10   13.80
  20  -9   2    5.80    9.40
   8 -20  -2    6.70   12.80
  12   8  -2  -16.50    9.70
  12   8  -2   13.50   11.70
   8 -20  -2   13.60   11.00
  20 -12   2   -6.80   10.60
  20 -12   2    5.30   12.60
  20 -12   2   11.30   14.80
 -12  -8   2   19.30   13.40
 -12  -8   2   12.30   12.50
  15   5  -2    6.80   12.00
   5 -20  -2    3.40   17.40
   5 -20  -2   -7.00   13.50
  15   5  -2   16.60   11.40
  -5  20   2   -0.70   13.90
  20 -15   2    8.10   12.70
 -15  -5   2   10.00   14.50
  20 -15   2    8.30    9.20
  13 -21  -2    3.20   11.40
  -8 -13   2    4.00   17.90
  -8 -13   2   22.00   18.80
  21  -8   2   13.60   12.80
  21  -8   2   10.00   11.30
  11  10  -2    6.10   18.00
  10 -21  -2  -11.10   12.80
  10 -21  -2   -0.70   12.40
  21 -11   2   14.40   12.20
 -11 -10   2   12.10   16.10
 -11 -10   2   -7.60   14.90
  21 -11   2    6.30   10.90
  21 -14   2   -6.40    9.30
  21 -14   2   -5.70   14.90
   0   0  -3  112.49    9.60
   0   0  -3  119.99    9.60
   0   0  -3  112.69    9.60
   0   0   3  109.89    9.50
   0   0   3  117.69    9.60
  -1   2  -3  269.17   20.40
  -1  -1  -3  291.57   20.40
   2  -1  -3  273.47   20.50
  -1   2  -3  271.27   20.50
  -1  -1  -3  290.57   20.40
  -1   2  -3  281.37   20.30
   2  -1  -3  279.87   20.50
   2  -1  -3  278.17   20.40
  -1  -1  -3  281.27   20.40
  -2   1   3  269.37   20.50
   1  -2   3  278.07   20.30
   1   1   3  254.97   20.50
  -2   1   3  286.97   20.50
   1  -2   3  297.57   20.50
  -2   1   3  268.27   20.40
   1   1   3  288.47   20.40
   1  -2   3  281.37   20.40
   1  -2   3  277.57   20.30
   1   1   3  283.07   20.40
   1   1  -3   78.49    6.60
  -2   1  -3   86.79    6.50
   1  -2  -3   78.79    6.50
   1  -2  -3   81.99    6.50
   1  -2  -3   76.99    6.60
   1   1  -3   87.19    6.60
   1   1  -3   83.59    6.60
   1   1  -3   90.49    6.50
  -1  -1   3   81.69    6.50
  -1  -1   3   87.69    6.60
  -1   2   3   80.59    6.60
  -1  -1   3   88.79    6.50
  -1  -1   3   91.19    6.50
   2  -1   3   83.79    6.40
  -1   2   3   80.19    6.50
  -1   2   3   86.09    6.50
   4  -2  -3 1939.51  143.49
  -2   4  -3 1987.00  143.29
   4  -2  -3 1925.21  143.49
  -2  -2  -3 2093.99  143.49
  -2  -2  -3 1987.60  143.39
   4  -2  -3 2006.90  143.49
  -2   4  -3 2027.70  143.49
  -2  -2  -3 1967.90  143.39
  -2   4  -3 1991.30  143.29
  -2   4  -3 1910.71  143.29
   4  -2  -3 1952.60  143.39
   2  -4   3 1939.71  143.49
  -4   2   3 1954.60  143.39
  -4   2   3 1995.60  143.49
  -4   2   3 1957.80  143.49
   2   2   3 2017.70  143.39
  -4   2   3 1814.12  143.19
   2  -4   3 2073.29  143.59
   2   2   3 2072.79  143.49
  -4   2   3 1951.90  143.39
   2   2   3 1995.90  143.49
   2  -4   3 2030.40  143.29
   2  -4   3 1941.01  143.29
   2   2   3 1993.10  143.49
   3  -3  -3   30.00    3.80
   0   3  -3   43.00    3.50
   0   3  -3   34.10    3.60
   0   3  -3   40.60    3.90
  -3   0  -3   29.10    3.10
   0   3  -3   39.20    3.60
  -3   0  -3   28.00    3.30
   3  -3  -3   35.40    3.30
   3  -3  -3   35.20    3.80
   3  -3  -3   33.80    3.50
  -3   0  -3   27.50    3.50
   3   0   3   30.00    3.10
  -3   3   3   39.40    3.40
   0  -3   3   44.80    3.60
   0  -3   3   47.40    3.40
  -3   3   3   37.90    3.50
  -3   3   3   38.60    3.60
   3   0   3   26.10    3.30
   0  -3   3   35.50    3.50
   0  -3   3   35.90    3.40
   0  -3   3   38.10    4.00
   3   0  -3  639.94   46.00
   3   0  -3  633.94   45.90
  -3   3  -3  642.14   46.00
   3   0  -3  623.74   46.10
   0  -3  -3  620.74   46.10
   0  -3  -3  622.24   46.00
   3   0  -3  623.54   45.90
   0  -3  -3  622.44   46.00
   3   0  -3  649.43   46.00
   0   3   3  604.84   46.00
  -3   0   3  630.24   46.00
  -3   0   3  626.94   46.00
   3  -3   3  666.93   45.90
  -3   0   3  618.94   46.00
   0   3   3  604.04   46.10
  -3   0   3  660.33   46.10
   3  -3   3  643.04   45.90
   0   3   3  632.94   46.00
  -3   6  -3  697.33   50.99
  -3  -3  -3  708.43   51.19
  -3  -3  -3  709.93   51.19
   6  -3  -3  693.33   51.29
  -3   6  -3  674.13   51.29
  -3   6  -3  680.83   50.79
  -3   6  -3  710.33   50.89
   6  -3  -3  701.63   51.29
  -3  -3  -3  729.03   51.29
   6  -3  -3  699.53   51.09
   6  -3  -3  692.43   50.99
  -3  -3  -3  708.63   51.19
   3  -6   3  677.73   50.89
   3   3   3  730.63   51.19
  -6   3   3  696.83   51.09
  -6   3   3  714.93   51.09
   3  -6   3  714.73   51.29
   3   3   3  709.83   51.39
   3  -6   3  695.13   50.99
   3  -6   3  685.73   50.99
   3   3   3  696.93   51.29
   3   3   3  726.43   51.19
  -6   3   3  671.23   51.39
  -1   5  -3   40.80    3.80
   5  -4  -3   45.70    3.90
   5  -4  -3   30.50    3.60
  -1   5  -3   46.70    3.70
  -1   5  -3   46.40    4.40
  -4  -1  -3   32.90    3.90
  -4  -1  -3   35.70    3.60
  -1   5  -3   38.60    4.00
   5  -4  -3   34.30    4.10
  -4  -1  -3   30.80    3.60
   5  -4  -3   32.10    3.90
   4   1   3   35.20    4.20
   1  -5   3   37.40    4.10
  -5   4   3   37.20    3.30
  -5   4   3   33.40    3.70
  -5   4   3   41.80    3.80
   4   1   3   32.30    3.60
  -5   4   3   33.60    3.60
   4   1   3   37.80    3.90
   1  -5   3   41.80    3.80
   1  -5   3   40.70    4.10
   4   1   3   35.20    3.80
  -4   2  -3   62.89    5.50
   2   2  -3   61.69    5.50
   2   2  -3   58.09    5.70
   2  -4  -3   55.49    5.20
   2  -4  -3   58.79    5.20
   2   2  -3   69.59    5.20
   2  -4  -3   57.79    5.00
   2   2  -3   54.49    5.70
   2   2  -3   67.39    5.50
   2  -4  -3   61.39    5.50
  -2  -2   3   63.39    5.20
   4  -2   3   60.09    5.10
  -2   4   3   60.19    5.00
  -2  -2   3   50.79    5.50
  -2  -2   3   62.19    5.30
  -2   4   3   62.79    5.30
  -2   4   3   57.59    5.40
  -2  -2   3   63.99    5.60
  -2   4   3   61.29    5.40
   5  -1  -3   19.60    2.60
   5  -1  -3   23.10    2.90
   5  -1  -3   21.80    3.30
  -1  -4  -3   22.20    2.90
  -1  -4  -3   21.10    2.80
  -1  -4  -3   19.90    3.00
  -4   5  -3   16.30    2.80
   5  -1  -3   19.80    2.30
   5  -1  -3   23.40    2.30
  -1  -4  -3   22.80    2.80
   4  -5   3   19.50    2.50
   1   4   3   24.80    3.50
   4  -5   3   19.00    2.10
  -5   1   3   14.60    2.20
   4  -5   3   22.50    2.20
   4  -5   3   21.40    2.10
  -5   1   3   21.10    2.70
  -5   1   3   20.50    2.50
   1   4   3   21.40    2.60
   1   4   3   23.30    3.20
  -5   1   3   19.40    2.90
  -4  -4  -3  361.36   26.10
  -4   8  -3  349.17   25.60
  -4   8  -3  350.06   25.70
  -4  -4  -3  350.96   26.20
   8  -4  -3  340.67   25.70
   8  -4  -3  350.66   26.20
  -4   8  -3  335.67   25.40
  -4  -4  -3  349.27   26.10
   8  -4  -3  339.97   26.00
  -4  -4  -3  348.97   26.00
  -4   8  -3  360.66   26.30
   8  -4  -3  333.87   26.10
   4  -8   3  352.16   25.90
   4   4   3  357.36   26.10
   4   4   3  351.16   26.00
   4  -8   3  334.57   25.80
   4  -8   3  353.56   26.10
   4   4   3  350.36   26.30
  -8   4   3  362.96   25.80
   4   4   3  343.27   26.20
  -8   4   3  345.37   25.80
  -2   7  -3   41.30    4.60
   7  -5  -3   51.49    5.20
   7  -5  -3   49.20    5.20
  -5  -2  -3   43.00    4.70
  -2   7  -3   43.80    5.10
  -2   7  -3   56.99    5.60
  -5  -2  -3   60.19    4.90
  -5  -2  -3   49.80    5.60
   7  -5  -3   44.00    4.50
  -2   7  -3   44.10    4.70
   7  -5  -3   51.79    5.10
   5   2   3   46.90    4.90
   2  -7   3   45.30    5.30
   2  -7   3   45.40    4.70
   5   2   3   60.89    5.30
  -7   5   3   44.80    3.90
   2  -7   3   49.90    5.20
   5   2   3   48.60    5.50
  -7   5   3   44.00    5.10
   5   2   3   49.50    4.60
  -7   5   3   44.50    4.50
  -5   1  -3   44.00    3.90
   1   4  -3   51.89    4.80
   4  -5  -3   37.90    4.20
   4  -5  -3   40.30    4.00
   1   4  -3   48.20    5.20
  -5   1  -3   39.10    4.60
  -5   1  -3   40.70    3.60
   4  -5  -3   45.20    4.30
   1   4  -3   51.69    4.20
   1   4  -3   53.29    4.70
   4  -5  -3   35.70    3.90
   5  -1   3   46.00    4.20
  -4   5   3   40.50    4.20
  -4   5   3   31.30    4.30
  -1  -4   3   47.60    4.90
   5  -1   3   42.50    4.20
   5  -1   3   43.60    3.70
  -1  -4   3   53.89    4.50
  -4   5   3   39.40    4.20
  -1  -4   3   57.59    4.60
  -1  -4   3   54.19    4.30
   4   1  -3   88.69    7.20
   4   1  -3   92.19    6.80
   4   1  -3   85.79    6.90
   4   1  -3   86.69    7.40
   1  -5  -3   78.99    6.90
   1  -5  -3   70.69    7.10
   1  -5  -3   74.49    7.00
   4   1  -3   92.19    7.10
  -4  -1   3   87.89    7.00
  -1   5   3   68.29    7.20
   5  -4   3   87.69    7.00
  -1   5   3   75.29    7.40
  -4  -1   3   88.49    7.40
  -1   5   3   73.69    6.90
   5  -4   3   86.69    6.60
  -4  -1   3   92.09    6.90
  -4  -1   3   91.89    6.90
  -2  -5  -3  496.25   35.90
  -2  -5  -3  495.75   35.80
  -5   7  -3  487.75   35.90
  -2  -5  -3  498.95   36.00
   7  -2  -3  492.05   35.60
   7  -2  -3  480.95   36.00
   7  -2  -3  466.25   35.40
   7  -2  -3  488.55   35.80
   7  -2  -3  503.85   35.90
  -2  -5  -3  495.85   35.90
   5  -7   3  470.05   35.30
   5  -7   3  486.85   35.50
   5  -7   3  483.25   35.50
  -7   2   3  482.15   35.70
  -7   2   3  481.35   35.70
  -7   2   3  484.45   36.10
   2   5   3  487.25   36.10
   5  -7   3  497.65   35.80
   2   5   3  489.25   36.00
  -7   2   3  462.15   35.40
  10  -5  -3   21.80    3.40
  -5  10  -3   21.30    3.50
  -5  -5  -3   15.10    4.00
  -5  10  -3   17.20    5.00
  -5  -5  -3   21.00    3.70
  10  -5  -3   24.70    4.20
  -5  -5  -3   16.90    4.50
  -5  10  -3   24.50    3.00
  -5  -5  -3   21.10    3.70
  10  -5  -3   22.10    3.00
   5   5   3   16.40    4.80
   5 -10   3   22.00    3.90
   5   5   3   18.70    3.50
   5   5   3   15.90    3.20
 -10   5   3   12.00    4.40
 -10   5   3   25.30    3.80
   5 -10   3   17.70    3.10
   5 -10   3   25.30    4.00
 -10   5   3   22.90    3.00
   9  -6  -3   45.80    4.80
  -6  -3  -3   40.10    4.80
   9  -6  -3   35.90    3.90
   9  -6  -3   45.70    4.80
  -3   9  -3   40.40    4.20
   9  -6  -3   40.20    4.90
  -6  -3  -3   41.80    4.60
  -3   9  -3   36.20    4.50
  -3   9  -3   37.30    4.60
  -3   9  -3   27.90    5.10
  -6  -3  -3   44.60    4.80
  -9   6   3   40.50    4.30
   6   3   3   35.60    4.30
  -9   6   3   46.50    4.50
   6   3   3   34.50    5.30
   6   3   3   37.90    5.30
   3  -9   3   38.60    5.00
   3  -9   3   37.20    4.30
   3  -9   3   38.50    4.90
   6   3   3   36.10    4.40
  -6   0  -3  188.78   13.90
  -6   0  -3  177.28   13.40
   6  -6  -3  180.38   13.80
   6  -6  -3  167.48   13.90
   0   6  -3  181.48   14.30
  -6   0  -3  184.88   13.50
   0   6  -3  183.78   13.60
   6  -6  -3  178.68   13.40
   0   6  -3  178.88   13.90
   6  -6  -3  176.68   13.50
   0   6  -3  168.58   13.70
  -6   6   3  164.88   13.50
   6   0   3  180.38   13.80
   0  -6   3  172.58   14.10
  -6   6   3  181.18   13.50
   6   0   3  191.98   13.70
   0  -6   3  173.98   13.90
   0  -6   3  167.68   13.60
   6   0   3  193.68   13.40
   0  -6   3  165.38   13.70
  -6   6   3  171.08   13.60
   6   0   3  188.48   13.70
   3   3  -3  125.99   10.00
   3   3  -3  112.29   10.30
   3   3  -3  118.29   10.30
   3   3  -3  125.09   10.10
   3  -6  -3  135.99   10.10
  -6   3  -3  133.09   10.40
   3   3  -3  110.29   10.30
   3  -6  -3  139.59   10.10
   3  -6  -3  135.59   10.30
  -3  -3   3  118.59   10.20
  -3  -3   3  121.29   10.10
  -3  -3   3  117.09   10.40
  -3  -3   3  120.39   10.10
  -3   6   3  144.59   10.30
   6  -3   3  140.39    9.70
  -3   6   3  102.39   10.10
  -3   6   3  140.69   10.00
   6  -3   3  149.09   10.10
   6  -3   3  134.29    9.60
  -3   6   3  135.49   10.40
   0  -6  -3  353.16   27.20
   6   0  -3  376.36   27.10
   6   0  -3  361.66   27.10
   6   0  -3  363.86   27.40
   6   0  -3  369.96   26.90
  -6   6  -3  362.56   26.90
   6   0  -3  357.76   26.90
   0  -6  -3  358.46   27.20
   0  -6  -3  349.17   27.10
   0   6   3  362.86   27.30
   0   6   3  371.86   27.10
  -6   0   3  366.56   27.30
  -6   0   3  356.66   27.00
  -6   0   3  371.26   26.90
   6  -6   3  362.46   26.60
   0   6   3  365.26   27.50
  -6   0   3  373.26   27.00
   6  -6   3  382.76   26.90
   9  -3  -3    0.10    3.20
  -3  -6  -3    1.30    3.10
  -3  -6  -3    4.80    3.30
   9  -3  -3    0.00    2.10
   9  -3  -3    3.40    2.00
  -6   9  -3    2.10    1.70
  -6   9  -3   -1.90    3.40
  -3  -6  -3    4.90    2.90
   9  -3  -3   -0.40    6.60
  -3  -6  -3    0.20    2.60
  -9   3   3   -1.40    2.90
  -9   3   3    3.10    2.10
   6  -9   3    1.70    2.60
   6  -9   3    3.50    2.30
   6  -9   3    1.60    1.80
   3   6   3   -0.60    3.80
  -9   3   3    3.40    3.30
   3   6   3    0.20    3.60
  -6  12  -3   47.00    5.50
  12  -6  -3   50.79    5.20
  -6  -6  -3   43.20    5.70
  -6  -6  -3   40.10    5.80
  12  -6  -3   45.60    5.70
  -6  12  -3   51.39    7.30
  -6  12  -3   47.70    4.90
  -6  -6  -3   47.80    6.60
  -6  -6  -3   41.10    6.90
  12  -6  -3   43.80    7.10
  12  -6  -3   48.70    6.30
   6   6   3   39.70    7.40
   6   6   3   57.59    7.30
   6 -12   3   43.50    5.40
 -12   6   3   37.70    7.00
 -12   6   3   46.30    5.50
 -12   6   3   47.20    4.80
   6   6   3   50.49    6.00
   6 -12   3   43.40    6.00
   6   6   3   47.40    5.70
  11  -7  -3   -1.40    3.70
  11  -7  -3    1.30    4.30
  -4  11  -3   -0.60    4.70
  -7  -4  -3   -2.30    3.10
  11  -7  -3    0.00    2.30
  -7  -4  -3   -1.40    3.80
  -4  11  -3   -2.90    2.50
  -7  -4  -3    3.40    4.00
  -4  11  -3   -0.60    3.70
  -7  -4  -3   -0.60    3.40
  -4  11  -3    3.00    2.60
  11  -7  -3    3.80    2.80
 -11   7   3   -4.50    3.20
   7   4   3    8.30    3.10
   7   4   3   -1.60    4.60
   7   4   3   -3.70    2.50
   4 -11   3   -2.00    3.70
   4 -11   3   -0.60    2.90
   7   4   3   -1.90    4.40
 -11   7   3    2.70    2.20
   4 -11   3    3.90    3.60
   8  -7  -3  161.58   13.00
  -1   8  -3  153.68   13.60
  -7  -1  -3  159.48   12.80
  -1   8  -3  163.98   13.10
  -7  -1  -3  163.88   12.60
   8  -7  -3  157.48   13.10
   8  -7  -3  156.38   12.60
  -1   8  -3  155.28   12.80
   8  -7  -3  162.78   12.50
  -7  -1  -3  152.58   13.30
  -1   8  -3  167.08   12.70
   7   1   3  182.98   12.60
   1  -8   3  175.18   12.80
   1  -8   3  165.28   13.30
  -8   7   3  159.18   12.70
   7   1   3  170.08   13.10
  -8   7   3  160.38   12.40
  -8   7   3  150.28   12.30
   7   1   3  164.08   13.30
   7   1   3  165.18   12.80
   5  -7  -3    7.70    1.90
   2   5  -3    6.30    2.10
  -7   2  -3    7.90    2.70
   5  -7  -3    6.90    1.70
   2   5  -3    6.60    3.00
   2   5  -3    2.80    3.20
   2   5  -3    6.90    2.90
  -7   2  -3    4.30    1.40
   5  -7  -3    5.20    2.20
   5  -7  -3    7.80    2.70
  -7   2  -3    6.60    1.30
  -2  -5   3    6.20    2.80
  -2  -5   3    5.70    2.80
   7  -2   3    4.00    2.10
  -5   7   3    7.50    2.70
   7  -2   3    7.30    1.60
  -2  -5   3    3.50    2.20
   7  -2   3    6.50    2.20
  -5   7   3    6.80    1.70
  -2  -5   3    3.90    2.10
  -5   7   3    7.40    2.10
   7  -2   3    5.30    1.80
  -5   7   3    4.00    2.80
   5   2  -3  115.99    9.70
   5   2  -3  121.39   10.20
   2  -7  -3  107.39    9.80
   5   2  -3  117.09    9.30
   5   2  -3  113.79    9.50
   5   2  -3  116.19    9.80
   2  -7  -3  118.69    9.60
   2  -7  -3  114.89    9.40
  -5  -2   3  108.59    9.40
   7  -5   3  119.09    8.80
   7  -5   3  123.89    9.00
  -5  -2   3  112.99    9.50
  -2   7   3  112.49   10.00
  -2   7   3  105.29   10.10
  -5  -2   3  115.29    9.50
  -5  -2   3  118.09   10.10
   7  -5   3  119.69    8.80
  -2   7   3  122.89    9.10
  -2   7   3  118.79    9.40
   7  -5   3  118.59    9.50
  -1  -7  -3  257.57   19.70
  -7   8  -3  263.57   19.60
  -1  -7  -3  245.68   19.80
   8  -1  -3  264.07   19.40
   8  -1  -3  264.77   20.20
   8  -1  -3  270.87   19.60
   8  -1  -3  255.47   19.20
  -1  -7  -3  251.37   19.60
   8  -1  -3  262.77   19.80
   1   7   3  255.27   19.50
   7  -8   3  270.37   19.40
  -8   1   3  257.77   19.10
   7  -8   3  253.57   19.20
   1   7   3  252.77   20.00
   7  -8   3  232.48   18.90
   7  -8   3  251.87   19.00
  -8   1   3  260.87   19.40
  -8   1   3  263.97   19.50
  -8   1   3  267.77   20.10
   1   7   3  242.98   20.00
  -4  -7  -3   44.20    6.20
  11  -4  -3   54.79    6.30
  -7  11  -3   41.10    4.80
  -7  11  -3   44.10    5.00
  -7  11  -3   51.99    6.50
  -4  -7  -3   44.10    6.20
  -4  -7  -3   57.09    6.30
  -4  -7  -3   57.19    5.90
  11  -4  -3   57.19    6.30
  11  -4  -3   44.80    5.00
 -11   4   3   56.69    5.70
 -11   4   3   48.80    6.50
   7 -11   3   47.90    5.90
   4   7   3   44.10    6.90
   7 -11   3   47.20    5.40
   4   7   3   52.89    7.00
   7 -11   3   56.19    5.70
 -11   4   3   46.10    5.50
  14  -7  -3   -3.10    3.60
  -7  14  -3    4.70    7.40
  14  -7  -3   -6.70    5.50
  -7  -7  -3  -12.20    6.00
  -7  -7  -3   -9.70    6.40
  -7  -7  -3    2.50    5.20
  14  -7  -3   -1.40    6.90
  -7  14  -3    3.30    4.60
  14  -7  -3   -0.30    3.80
  -7  -7  -3    4.90    5.30
  -7  14  -3   -2.00    3.00
   7   7   3   -3.30    6.90
 -14   7   3   -6.30    4.40
   7 -14   3    3.30    4.10
   7   7   3   -3.80    4.10
   7 -14   3   -2.90    5.30
 -14   7   3    1.40    7.50
 -14   7   3   -4.00    2.80
   7   7   3   11.50    6.60
  -8  -5  -3    8.80    6.30
  13  -8  -3    0.40    5.50
  -5  13  -3    5.30    6.40
  13  -8  -3    0.80    5.00
  -8  -5  -3    0.30    5.40
  13  -8  -3    3.60    3.30
  -5  13  -3    8.40    3.50
  -8  -5  -3   16.20    4.50
  13  -8  -3    7.00    4.00
 -13   8   3   -1.50    3.80
   8   5   3    9.60    6.20
   8   5   3    0.50    4.00
 -13   8   3    1.40    2.60
   5 -13   3    7.50    5.50
   5 -13   3    8.50    4.00
   8   5   3    9.60    3.90
   8   5   3   11.30    6.50
   5 -13   3    1.80    5.20
  -2  10  -3   28.30    5.40
  -8  -2  -3   22.20    4.60
  -2  10  -3   24.90    5.30
  -8  -2  -3   24.60    4.00
  -8  -2  -3   22.90    4.40
  10  -8  -3   22.40    4.00
  10  -8  -3   28.40    3.50
  -2  10  -3   29.30    4.30
  10  -8  -3   25.20    5.90
  10  -8  -3   23.60    4.30
  -2  10  -3   31.30    4.00
   2 -10   3   25.50    5.40
   8   2   3   22.80    3.90
   8   2   3   23.70    5.00
   2 -10   3   26.50    4.20
 -10   8   3   26.40    2.70
   8   2   3   18.40    3.60
   8   2   3   24.90    4.80
 -10   8   3   26.70    3.20
 -10   8   3   28.40    4.10
   2 -10   3   26.50    4.50
   1   7  -3    2.40    2.40
   7  -8  -3    9.70    2.00
   1   7  -3    4.80    3.40
   7  -8  -3    7.20    2.10
  -8   1  -3    3.50    2.00
   1   7  -3    8.20    4.10
   7  -8  -3    6.60    3.10
  -8   1  -3    4.60    2.30
   7  -8  -3    7.00    2.10
  -8   1  -3    8.00    3.30
   8  -1   3    3.40    2.20
  -1  -7   3    7.30    3.40
  -1  -7   3    6.00    3.10
   8  -1   3    4.80    2.80
  -7   8   3    2.40    2.80
  -1  -7   3   11.50    3.30
  -1  -7   3    8.00    2.60
   8  -1   3    8.00    2.00
  -7   8   3    9.80    3.10
   8  -1   3    8.10    3.10
  -7   8   3    7.80    2.00
   4   4  -3   13.00    2.60
   4   4  -3   15.10    2.60
   4  -8  -3   20.30    3.50
   4   4  -3   10.40    3.70
   4   4  -3   12.60    3.50
  -8   4  -3   14.00    3.60
   4   4  -3    7.90    5.20
   4  -8  -3   11.50    2.60
   4  -8  -3   14.80    2.70
  -4   8   3   16.20    3.70
  -4  -4   3    8.10    2.60
   8  -4   3   11.30    1.80
  -4  -4   3   14.50    3.00
  -4  -4   3   12.50    3.50
  -4   8   3   11.10    2.80
  -4   8   3   15.50    2.70
  -4   8   3   13.00    3.60
   8  -4   3   16.70    2.40
   8  -4   3   14.40    2.50
   7   1  -3   14.80    3.40
   1  -8  -3    4.30    3.70
   7   1  -3   18.30    3.20
   7   1  -3   19.70    3.80
   1  -8  -3   16.20    3.20
   7   1  -3   13.50    4.30
   1  -8  -3    7.70    3.10
   7   1  -3   12.50    2.60
  -7  -1   3   13.90    3.30
   8  -7   3   17.50    2.00
  -1   8   3   12.90    3.00
   8  -7   3   15.90    2.40
  -7  -1   3   15.90    3.90
   8  -7   3   20.40    2.50
  -7  -1   3   20.20    2.90
  -1   8   3   13.20    4.10
  -7  -1   3   20.50    3.30
   8  -7   3   22.90    3.50
  -1   8   3    8.00    3.90
  10  -2  -3  103.79    8.70
  -2  -8  -3  103.29    9.70
  10  -2  -3   98.39    8.50
  -2  -8  -3   95.49   10.40
  10  -2  -3   95.59    9.60
  -8  10  -3  104.69    9.70
  10  -2  -3  101.39    9.10
  -2  -8  -3   96.29    9.20
  10  -2  -3   99.79   10.20
  -2  -8  -3   99.99    9.10
 -10   2   3  101.59    8.20
 -10   2   3  102.39    9.00
   2   8   3   93.29    9.10
   8 -10   3  105.49    9.00
   2   8   3  102.89   10.40
   2   8   3  107.19   10.50
 -10   2   3  101.69    9.30
   8 -10   3  110.69    8.50
   8 -10   3  107.79    8.90
 -10   2   3  105.79   10.40
  13  -5  -3   -1.00    5.40
  -5  -8  -3    5.70    4.70
  13  -5  -3   -2.90    3.40
  13  -5  -3   -2.70    6.90
  -8  13  -3    4.40    5.80
  13  -5  -3   -4.60    3.90
  -5  -8  -3   -9.80    4.60
  -8  13  -3    1.80    3.00
  -5  -8  -3  -10.70    5.40
  -5  -8  -3   -1.20    5.30
   5   8   3   -3.10    6.10
 -13   5   3   -3.40    5.60
   5   8   3   -5.90    6.40
   8 -13   3    5.00    3.40
   8 -13   3   -6.00    3.90
 -13   5   3   -0.70    3.00
 -13   5   3    1.10    4.50
  16  -8  -3   39.80    6.50
  16  -8  -3   48.20    8.90
  -8  16  -3   48.30   10.40
  16  -8  -3   43.80   10.10
  -8  16  -3   48.00    5.30
  -8  16  -3   52.79    7.00
  -8  -8  -3   40.90    9.40
  -8  -8  -3   31.80    8.20
  -8  -8  -3   51.49    8.50
  16  -8  -3   43.40    7.60
   8   8   3    9.20    9.00
   8   8   3   39.10    7.10
   8 -16   3   57.89    7.60
   8 -16   3   48.30    8.50
   8 -16   3   42.80    9.50
   8   8   3   42.80   10.70
  -9  -6  -3    3.70    7.10
  -9  -6  -3    0.90    7.60
  -9  -6  -3    4.30    5.90
  15  -9  -3   -3.10    4.60
  15  -9  -3    0.70    6.50
  -6  15  -3    9.70    8.40
  -6  15  -3    0.90    4.40
  15  -9  -3    7.00    7.30
  -6  15  -3    8.00    6.20
  15  -9  -3   -3.40    4.00
   6 -15   3   -3.20    7.00
   9   6   3   -2.20    8.10
   9   6   3    5.90    5.10
   9   6   3    2.20    7.70
   9   6   3   -0.50    6.40
   6 -15   3   -1.30    7.00
   6 -15   3    8.00    5.60
  -3  12  -3   21.10    4.40
  12  -9  -3   28.90    5.50
  -3  12  -3   22.50    6.70
  -9  -3  -3   20.10    7.40
  12  -9  -3   22.90    4.80
  -3  12  -3   24.40    4.40
  12  -9  -3   17.60    3.60
  -9  -3  -3   20.60    4.60
  -9  -3  -3   24.30    6.00
  12  -9  -3   19.40    4.90
  -3  12  -3   19.10    5.20
   3 -12   3   17.00    5.60
 -12   9   3   21.50    4.10
   3 -12   3   14.90    5.30
   9   3   3   14.20    4.10
   9   3   3   24.10    4.30
   3 -12   3   26.40    4.80
   9   3   3   28.60    6.40
 -12   9   3   22.60    3.00
   0   9  -3   24.80    3.80
  -9   0  -3   16.70    3.70
   9  -9  -3   18.00    6.60
  -9   0  -3   17.40    3.10
   0   9  -3   17.50    5.30
   9  -9  -3   20.70    4.00
  -9   0  -3   16.60    4.30
   9  -9  -3   17.40    3.30
   0   9  -3   17.60    4.40
   9  -9  -3   19.80    3.20
   0   9  -3   19.50    4.50
   9   0   3   19.30    5.20
   0  -9   3   16.80    4.00
   0  -9   3   25.10    4.90
  -9   9   3   23.30    2.90
   9   0   3   18.10    4.20
   9   0   3   18.70    3.20
  -9   9   3   21.60    3.60
  -9   9   3   26.80    4.00
   0  -9   3   24.60    3.80
   9   0   3   18.90    3.50
   0  -9   3   15.00    4.10
   6  -9  -3  389.06   27.60
   3   6  -3  347.37   28.10
   3   6  -3  361.36   27.70
   6  -9  -3  383.46   27.60
   3   6  -3  356.76   28.20
   6  -9  -3  373.26   27.80
   3   6  -3  337.87   27.90
  -3  -6   3  353.76   28.00
  -3  -6   3  357.56   27.70
  -3  -6   3  343.87   27.90
  -3  -6   3  343.57   27.70
   9  -3   3  376.26   27.20
  -6   9   3  405.56   28.00
   9  -3   3  390.16   27.70
   9  -3   3  380.76   27.50
  -6   9   3  380.86   27.50
   9  -3   3  382.56   27.30
  -6   9   3  384.46   27.80
   6   3  -3    6.20    3.90
   6   3  -3    3.90    2.60
   6   3  -3    0.40    3.50
   3  -9  -3    2.70    3.40
   3  -9  -3    5.30    2.70
   6   3  -3    0.00    3.30
   6   3  -3    1.90    2.10
   3  -9  -3    5.40    2.50
   9  -6   3    4.80    2.20
  -3   9   3    6.20    3.60
   9  -6   3    8.50    2.50
   9  -6   3    5.00    1.60
  -6  -3   3    4.70    2.60
  -3   9   3   -0.30    2.40
  -3   9   3    0.70    1.90
  -6  -3   3    2.00    2.60
  -3   9   3    2.70    6.70
  -6  -3   3    5.10    3.60
   9  -6   3    7.60    1.60
  -6  -3   3    7.10    3.20
  -9   9  -3  210.28   16.50
   9   0  -3  203.08   17.10
   0  -9  -3  210.68   16.50
   9   0  -3  204.38   16.20
   0  -9  -3  174.18   17.90
   9   0  -3  207.28   16.40
   9   0  -3  220.18   16.60
   0  -9  -3  205.48   17.00
   0  -9  -3  201.98   16.70
   9   0  -3  219.58   17.30
   0   9   3  218.18   17.20
   9  -9   3  201.38   16.70
   9  -9   3  204.28   16.10
   9  -9   3  209.88   15.80
  -9   0   3  214.48   16.10
  -9   0   3  206.78   17.10
   0   9   3  194.78   17.10
  -9   0   3  222.48   16.60
   9  -9   3  221.98   15.70
   0   9   3  213.08   16.60
   9  -9   3  217.88   16.10
  -9   0   3  222.68   16.40
  12  -3  -3   14.00    2.80
  12  -3  -3   22.80    7.10
  -3  -9  -3   25.90    4.50
  12  -3  -3    5.90    3.40
  -3  -9  -3   14.50    5.10
  -9  12  -3   13.00    5.10
  12  -3  -3   18.00    5.30
  -3  -9  -3    8.40    5.20
  -3  -9  -3   11.80    5.20
  12  -3  -3   14.90    3.70
   9 -12   3   20.20    4.20
   9 -12   3   12.90    3.30
   3   9   3   15.70    6.50
   3   9   3    4.80    6.10
   3   9   3   14.10    4.30
 -12   3   3   19.90    6.10
 -12   3   3   12.20    3.60
  -6  -9  -3   -0.50    6.50
  15  -6  -3   -8.70    8.40
  15  -6  -3   -3.30    4.40
  -9  15  -3   -6.90    7.50
  -6  -9  -3   -5.70    6.90
  15  -6  -3   -4.20    4.40
  15  -6  -3   -4.90    6.50
   9 -15   3    1.20    6.10
 -15   6   3   -0.50    5.30
   6   9   3    6.00    9.00
 -15   6   3    0.00    3.40
   9 -15   3    3.70    4.40
   9 -15   3   -5.30    5.80
  -9  18  -3   16.30    4.70
  18  -9  -3   17.40    8.40
  -9  18  -3   14.20    6.80
  18  -9  -3   15.20   10.50
  18  -9  -3   14.70    6.90
  -9  -9  -3    3.80   12.80
  -9  18  -3   10.50   12.50
  -9  -9  -3   22.00   10.40
  18  -9  -3   21.60   11.80
   9 -18   3   22.80    9.80
   9 -18   3   24.80    7.60
   9   9   3   14.30    7.90
   9   9   3   -1.70   17.40
   9 -18   3   13.10   10.40
  17 -10  -3    7.10    8.70
 -10  -7  -3    8.80    9.10
  17 -10  -3    9.30    6.80
 -10  -7  -3    9.20   11.40
  17 -10  -3    5.40    6.10
  17 -10  -3   29.60   10.20
  -7  17  -3   30.40    5.70
  -7  17  -3   18.50   12.40
  10   7   3   20.10    7.80
   7 -17   3   17.10    9.90
  10   7   3   18.80   11.10
  10   7   3   20.00    7.80
   7 -17   3   18.90    7.10
   7 -17   3   19.30    9.20
  14 -10  -3    8.20    6.00
 -10  -4  -3    5.50    6.50
  -4  14  -3    8.80    4.40
  -4  14  -3    4.90    4.60
  -4  14  -3    3.70    6.00
 -10  -4  -3   -0.60    5.00
  14 -10  -3    3.20    6.00
  -4  14  -3   -1.50    7.30
 -10  -4  -3   -7.20    6.20
  14 -10  -3    2.60    3.60
  10   4   3   11.80    7.30
   4 -14   3   -6.70    6.10
  10   4   3  -10.90    4.40
  10   4   3    3.70    7.00
  10   4   3   -3.50    4.50
   4 -14   3    6.90    7.10
   4 -14   3    3.40    5.10
  11 -10  -3    7.90    3.80
  -1  11  -3   11.90    5.90
  11 -10  -3   10.60    3.90
 -10  -1  -3    9.10    5.30
  11 -10  -3   10.20    2.90
  11 -10  -3    4.40    4.50
  -1  11  -3   10.60    3.80
 -10  -1  -3   10.00    3.60
 -10  -1  -3   12.50    5.40
  -1  11  -3    3.90    4.60
  -1  11  -3    0.70    4.90
 -11  10   3    7.70    3.10
   1 -11   3   11.10    3.70
  10   1   3   19.10    5.70
 -11  10   3   14.60    4.00
  10   1   3    9.20    3.20
   1 -11   3    4.20    4.80
   1 -11   3    7.00    4.70
   1 -11   3   -2.60    4.70
  10   1   3    7.70    3.60
 -11  10   3    7.90    2.50
   8 -10  -3  133.29   10.50
   8 -10  -3  138.99   12.00
   2   8  -3  133.69   12.00
 -10   2  -3  120.49   12.20
 -10   2  -3  149.69   10.70
   2   8  -3  135.69   11.60
 -10   2  -3  133.19   10.90
   2   8  -3  123.99   12.80
   8 -10  -3  152.28   11.20
   8 -10  -3  134.99   11.20
  10  -2   3  133.59   11.50
  -8  10   3  150.58   11.10
  -2  -8   3  127.99   12.00
  10  -2   3  151.58   11.90
  -8  10   3  147.29   11.90
  10  -2   3  140.99   11.60
  -2  -8   3  140.89   12.60
  -2  -8   3  131.49   11.50
  10  -2   3  141.49   10.90
  -8  10   3  132.09   11.90
  -2  -8   3  140.09   12.30
   5 -10  -3  135.79   11.70
   5   5  -3  134.59   11.10
   5   5  -3  120.79   11.80
   5   5  -3  134.39   11.40
   5   5  -3  130.19   11.80
   5 -10  -3  147.89   11.40
 -10   5  -3  135.59   12.50
   5   5  -3  122.79   11.80
   5 -10  -3  140.79   11.20
  -5  10   3  151.78   11.90
  -5  -5   3  125.19   11.20
  10  -5   3  139.59   10.50
  10  -5   3  126.09   11.00
  -5  10   3  140.79   11.20
  -5  10   3  134.49   12.70
  -5  10   3  133.89   10.30
  10  -5   3  141.19   10.30
  10  -5   3  138.69   11.30
  -5  -5   3  144.99   11.70
  -5  -5   3  135.89   12.60
   2 -10  -3    9.80    3.30
   8   2  -3    8.60    4.10
   8   2  -3    9.00    2.70
   2 -10  -3   13.30    3.70
   2 -10  -3    9.40    4.20
   8   2  -3    6.40    4.10
   8   2  -3    6.70    5.00
   8   2  -3    8.10    3.00
  10  -8   3   12.50    2.30
  -8  -2   3    7.30    4.20
  -2  10   3   14.60    3.40
  10  -8   3    9.40    2.90
  10  -8   3    1.90    3.10
  -8  -2   3    5.20    3.10
  -8  -2   3   10.00    3.70
  -2  10   3   13.20    4.60
  -8  -2   3    7.80    3.00
  10  -8   3   14.50    2.10
  -1 -10  -3   95.19    8.80
  11  -1  -3   68.49    7.90
 -10  11  -3   76.19    7.60
  11  -1  -3   88.89    9.80
  -1 -10  -3   72.59    8.10
  -1 -10  -3   79.99    8.40
  11  -1  -3   78.29    7.60
  -1 -10  -3   80.59    8.40
  11  -1  -3   82.59    8.40
  11  -1  -3   69.19    7.90
 -11   1   3   70.09    6.90
  10 -11   3   62.29    6.30
  10 -11   3   72.89    7.20
 -11   1   3   74.49    7.60
   1  10   3   75.79    9.00
 -11   1   3   60.79    8.00
   1  10   3   71.49    9.00
  10 -11   3   72.99    6.10
   1  10   3   82.99    8.40
 -11   1   3   74.69    7.90
  10 -11   3   67.79    6.70
  10 -11   3   70.19    7.90
 -10  14  -3   46.30    7.80
  14  -4  -3   42.50    9.80
  14  -4  -3   35.20    5.90
  -4 -10  -3   50.69    7.40
  -4 -10  -3   33.60    7.60
  14  -4  -3   43.00    7.80
  -4 -10  -3   57.29    9.00
  -4 -10  -3   38.50    7.50
  14  -4  -3   35.20    7.90
   4  10   3   33.70    8.60
  10 -14   3   44.90    5.80
 -14   4   3   36.80    8.20
  10 -14   3   38.80    6.50
 -14   4   3   41.80    5.30
  10 -14   3   48.40    6.70
  17  -7  -3   27.00    7.20
  -7 -10  -3   17.60   11.00
  17  -7  -3   32.80   11.70
  -7 -10  -3   27.10    9.20
  -7 -10  -3   29.10   11.30
 -10  17  -3   35.60   10.70
  17  -7  -3   33.80   11.00
  -7 -10  -3   30.50    9.50
  17  -7  -3   29.10    9.40
  10 -17   3   31.80    9.70
   7  10   3   36.00   13.90
  10 -17   3   47.40    7.10
  20 -10  -3    1.20   21.10
 -10 -10  -3   21.30   15.00
  20 -10  -3   11.10   10.00
  20 -10  -3  -11.70   10.00
  10 -20   3   32.30   12.40
  10 -20   3    7.30    9.80
  19 -11  -3    8.60   13.30
  19 -11  -3    2.40    7.80
  19 -11  -3   11.00   11.90
 -11  -8  -3   -0.40   12.20
  -8  19  -3   -4.90    6.30
  19 -11  -3   -8.80    9.00
   8 -19   3   19.40    8.30
  11   8   3    5.80    9.40
   8 -19   3   -9.80   11.30
  -5  16  -3   11.20    5.70
  16 -11  -3    1.50    8.10
  16 -11  -3   10.20    5.50
  -5  16  -3    4.00    8.00
  16 -11  -3   -7.30    5.90
 -11  -5  -3    7.40    7.30
  16 -11  -3    7.90    7.80
 -11  -5  -3    1.00    8.00
  11   5   3    5.80    6.40
  11   5   3    6.30    9.50
   5 -16   3   15.80    8.90
   5 -16   3    8.70    6.80
  11   5   3   -4.80   10.00
   5 -16   3   -5.60    8.50
  11   5   3    7.70    6.80
 -11  -2  -3    6.60    6.40
  -2  13  -3   13.40    5.80
  13 -11  -3   18.20    5.50
  -2  13  -3    5.40    6.50
  13 -11  -3    8.00    5.10
  13 -11  -3    7.70    5.70
  13 -11  -3    8.90    3.90
  -2  13  -3   16.60    7.80
 -11  -2  -3    5.20    4.30
  -2  13  -3   11.30    4.70
  11   2   3   11.00    4.50
  11   2   3   11.30    7.10
   2 -13   3   10.70    4.80
  11   2   3    9.70    6.30
  11   2   3   18.90    4.40
 -13  11   3   13.40    3.60
   2 -13   3   12.60    6.40
   2 -13   3    5.70    6.20
  10 -11  -3   52.29    4.80
   1  10  -3   48.80    7.00
   1  10  -3   40.80    7.00
 -11   1  -3   49.30    5.00
  10 -11  -3   42.40    5.80
   1  10  -3   61.69    6.20
  10 -11  -3   43.30    6.60
  10 -11  -3   42.60    5.30
 -11   1  -3   40.50    6.60
 -11   1  -3   52.39    5.40
   1  10  -3   36.90    7.30
  11  -1   3   43.50    5.90
  11  -1   3   50.99    5.30
  -1 -10   3   36.80    6.50
 -10  11   3   45.90    4.70
  11  -1   3   54.99    6.00
  11  -1   3   34.80    6.60
 -10  11   3   52.49    5.80
  -1 -10   3   41.40    6.00
  -1 -10   3   45.80    6.80
 -10  11   3   40.50    5.80
  -1 -10   3   49.50    6.70
   4   7  -3  156.68   14.20
   7 -11  -3  168.38   14.10
 -11   4  -3  161.58   14.20
   7 -11  -3  150.58   12.70
   4   7  -3  147.39   12.80
   7 -11  -3  156.28   12.70
   4   7  -3  147.79   13.70
  -4  -7   3  131.89   14.00
  -4  -7   3  142.69   12.90
  11  -4   3  152.78   12.10
  -4  -7   3  153.88   13.60
  11  -4   3  164.28   13.00
  -7  11   3  161.68   13.40
  -7  11   3  166.58   12.60
  11  -4   3  161.78   12.20
  11  -4   3  176.38   13.00
  -4  -7   3  146.29   13.20
   7   4  -3   52.49    7.30
   7   4  -3   46.60    6.40
   7   4  -3   43.50    5.10
   7   4  -3   45.40    5.00
   7   4  -3   39.00    6.40
   4 -11  -3   52.29    5.90
   4 -11  -3   42.40    5.20
   4 -11  -3   53.99    6.30
  -7  -4   3   45.60    5.50
  -4  11   3   37.80    5.30
  11  -7   3   49.90    5.60
  -4  11   3   47.10    6.30
  -4  11   3   43.20    6.60
  -7  -4   3   57.99    6.20
  11  -7   3   37.90    4.50
  -7  -4   3   34.80    5.90
  11  -7   3   47.40    4.90
  -7  -4   3   43.60    5.50
  -4  11   3   44.50    4.30
  11  -7   3   39.80    4.30
  10   1  -3  128.49   11.30
  10   1  -3  141.49   12.90
  10   1  -3  124.99   12.00
  10   1  -3  127.59   11.70
   1 -11  -3  129.49   11.60
  10   1  -3  139.09   13.20
   1 -11  -3  138.09   12.30
   1 -11  -3  124.69   12.60
  -1  11   3  141.29   11.70
  11 -10   3  127.59   10.40
  -1  11   3  132.39   13.30
  -1  11   3  123.59   13.70
  11 -10   3  142.79   10.70
 -10  -1   3  126.99   11.10
 -10  -1   3  125.89   11.90
  11 -10   3  125.89   11.20
 -10  -1   3  135.99   11.60
 -10  -1   3  128.49   13.40
  11 -10   3  141.39   12.20
  13  -2  -3   62.59    6.60
  -2 -11  -3   42.50    8.10
  13  -2  -3   44.50    6.20
  13  -2  -3   54.49    9.10
  13  -2  -3   58.29    8.00
  -2 -11  -3   38.90    7.60
  13  -2  -3   49.00    6.00
 -11  13  -3   53.89    7.60
  -2 -11  -3   45.50    6.70
 -13   2   3   33.60    7.30
   2  11   3   70.09    7.60
 -13   2   3   52.69    6.40
  11 -13   3   57.39    6.90
  11 -13   3   46.80    6.20
 -13   2   3   48.80    7.30
   2  11   3   49.20    8.50
  11 -13   3   55.79    5.80
   2  11   3   41.60    8.80
  -5 -11  -3   18.60    8.70
  -5 -11  -3   20.00    8.00
  16  -5  -3    5.20    8.10
  16  -5  -3    0.90    6.10
 -11  16  -3    4.40    8.70
  16  -5  -3    1.80    9.80
  -5 -11  -3    0.30    8.10
  16  -5  -3    2.70    5.90
 -16   5   3   12.00    4.40
  11 -16   3    1.60    6.70
 -16   5   3    3.50    7.10
  11 -16   3    6.40    6.80
  11 -16   3    9.40    5.50
   5  11   3    3.70    7.20
 -16   5   3    6.30    8.40
   5  11   3    7.80   11.20
  19  -8  -3    4.00    9.50
  19  -8  -3   30.80    9.10
  19  -8  -3   24.10   13.60
 -11  19  -3   38.10   13.70
  -8 -11  -3   36.10   12.70
  11 -19   3   29.20    8.60
  11 -19   3   30.50    9.60
   8  11   3   31.20   11.20
  21 -12  -3   -9.30   13.10
  21 -12  -3    8.00   10.70
 -12  -9  -3    0.50   16.80
   9 -21   3    7.30   15.20
   9 -21   3    3.90   12.50
  -6  18  -3   20.30   10.00
  -6  18  -3    4.30    7.50
  18 -12  -3   -4.80    7.30
  18 -12  -3   -1.70    8.10
  18 -12  -3   -7.60    9.90
  18 -12  -3   -1.90   10.90
 -12  -6  -3    8.10   10.60
  12   6   3   -2.70    8.70
   6 -18   3  -24.90   10.10
  12   6   3   -2.10   12.10
   6 -18   3   -4.40    8.10
  12   6   3   14.60    9.20
 -12  -3  -3    2.00    9.40
  -3  15  -3   10.10    6.50
 -12  -3  -3   12.90    6.20
 -12  -3  -3   10.70    7.10
  15 -12  -3    6.80    7.00
  15 -12  -3   10.00   11.20
  -3  15  -3   21.40    6.20
  15 -12  -3    8.90    4.80
  15 -12  -3   10.90    7.20
  -3  15  -3   12.80    7.70
  12   3   3    9.40    6.00
  12   3   3   25.50    9.70
   3 -15   3   -0.70    7.90
  12   3   3   11.30    8.70
   3 -15   3   19.70    6.80
  12   3   3   16.40    6.50
   3 -15   3    8.10    7.70
  12 -12  -3   15.80    4.30
   0  12  -3   18.90    4.90
  12 -12  -3   13.40    5.90
  12 -12  -3   22.60    6.00
   0  12  -3   11.30    6.50
 -12   0  -3   13.60    5.30
 -12   0  -3   11.90    6.50
   0  12  -3   12.20    6.60
 -12   0  -3   19.00    4.20
  12 -12  -3   16.70    4.00
 -12  12   3   12.30    4.30
 -12  12   3   20.50    4.80
  12   0   3   10.80    4.30
   0 -12   3   14.70    4.80
 -12  12   3   17.40    3.00
   0 -12   3   19.90    6.70
  12   0   3   23.40    4.80
   0 -12   3   13.40    5.80
  12   0   3   17.00    6.90
   9 -12  -3   36.40    5.20
   3   9  -3   31.80    6.60
 -12   3  -3   31.60    6.70
   9 -12  -3   44.50    5.20
   9 -12  -3   43.60    6.40
   3   9  -3   34.80    6.70
   3   9  -3   20.00    7.00
   3   9  -3   37.70    5.70
  -3  -9   3   37.60    5.50
  -9  12   3   53.99    4.90
  -3  -9   3   34.90    6.00
  -9  12   3   44.60    5.90
  12  -3   3   41.00    5.30
  12  -3   3   40.30    5.00
  12  -3   3   46.30    4.90
  12  -3   3   52.59    6.40
  -3  -9   3   26.70    5.90
  -3  -9   3   42.00    6.30
   6 -12  -3   12.00    5.00
   6 -12  -3    9.00    4.00
 -12   6  -3    8.40    5.80
   6   6  -3   10.00    5.60
   6   6  -3   10.00    5.40
   6 -12  -3    2.90    3.70
   6   6  -3    7.30    6.20
   6   6  -3   10.10    3.50
   6   6  -3    8.10    3.30
  12  -6   3    8.10    3.00
  12  -6   3   11.30    3.80
  12  -6   3   11.80    2.40
  -6  12   3   16.40    3.80
  -6  -6   3   10.00    4.30
  -6  12   3    6.90    4.90
  -6  12   3   17.40    5.10
  12  -6   3   12.70    4.00
  -6  -6   3   16.00    4.10
  12  -6   3   13.70    2.60
  -6  -6   3   12.10    4.70
  -6  -6   3    7.20    5.30
   9   3  -3   27.70    7.20
   9   3  -3   36.80    5.00
   3 -12  -3   33.60    6.70
   3 -12  -3   48.80    6.00
   9   3  -3   48.80    5.70
   9   3  -3   30.60    6.50
   9   3  -3   43.30    6.90
   3 -12  -3   51.69    6.60
  12  -9   3   45.20    4.40
  -3  12   3   41.90    5.50
  -3  12   3   46.90    4.70
  -9  -3   3   41.80    5.50
  12  -9   3   42.00    5.20
  12  -9   3   29.20    5.60
  12  -9   3   35.80    4.40
  -3  12   3   38.10    7.30
  -9  -3   3   39.90    6.30
  -3  12   3   55.79    7.30
  -9  -3   3   49.80    6.00
  -9  -3   3   35.50    6.60
  12   0  -3    8.50    7.60
  12   0  -3   21.30    4.60
  12   0  -3   22.10    5.50
   0 -12  -3   21.50    8.10
   0 -12  -3   28.60    6.10
  12   0  -3   13.60    4.80
   0 -12  -3   19.70    5.20
  12   0  -3   17.40    6.80
   0 -12  -3   12.00    6.00
  12 -12   3   20.60    5.40
   0  12   3   17.30    7.20
 -12   0   3   20.50    7.40
 -12   0   3   20.20    3.90
  12 -12   3   23.40    3.10
  12 -12   3   23.50    4.00
 -12   0   3   27.10    5.30
  12 -12   3   19.40    3.80
  12 -12   3   22.40    5.80
  12 -12   3   24.30    3.80
 -12   0   3   21.60    6.00
   0  12   3   20.40    5.70
  -3 -12  -3   25.80    6.50
  15  -3  -3   -3.10    5.70
  15  -3  -3   12.80    8.20
 -12  15  -3   18.60    7.50
  15  -3  -3    3.60    5.70
  -3 -12  -3   21.30    7.80
  15  -3  -3    7.30   10.60
 -15   3   3   13.30    5.10
  12 -15   3   13.50    4.70
   3  12   3    7.40    9.10
  12 -15   3    8.90    6.60
   3  12   3   23.10    6.90
 -15   3   3    7.00   10.70
  12 -15   3    8.10    5.30
 -12  18  -3   34.10   11.60
  -6 -12  -3   26.20   10.80
  18  -6  -3   32.00   12.10
  -6 -12  -3   27.10   10.70
  18  -6  -3   16.30    8.20
  18  -6  -3   33.70    8.60
  12 -18   3   54.29    9.10
   6  12   3   42.70   10.60
 -18   6   3   43.90    7.50
  12 -18   3   33.20   10.00
 -18   6   3   42.10    5.30
  21  -9  -3   19.90   12.30
  21  -9  -3   -4.40   13.50
  -9 -12  -3   -3.10   16.80
  12 -21   3   30.50   11.70
  12 -21   3   -0.10   12.80
  20 -13  -3   14.10    9.30
  20 -13  -3   -6.40   11.10
  -7  20  -3   -2.40   10.00
  20 -13  -3   -7.50   28.00
 -13  -7  -3   34.60   14.80
  13   7   3   -4.90   12.60
   7 -20   3   13.80   15.40
   7 -20   3    4.60   11.20
  13   7   3    1.70   11.60
  -4  17  -3   23.00    6.90
  17 -13  -3   12.00    9.10
  -4  17  -3   26.40    7.70
 -13  -4  -3   22.60    8.80
  -4  17  -3   36.20    9.90
  17 -13  -3   15.20    6.20
  17 -13  -3   11.90    8.30
 -13  -4  -3   22.70    9.20
   4 -17   3   31.00   12.40
  13   4   3   27.50    8.60
  13   4   3    4.50    9.50
   4 -17   3   36.60   11.50
  13   4   3   13.60   11.10
  14 -13  -3   61.29    9.00
  14 -13  -3   59.29    7.20
  -1  14  -3   63.89    9.90
  14 -13  -3   61.19    8.70
 -13  -1  -3   54.79   10.30
  -1  14  -3   69.59    8.60
 -13  -1  -3   73.79    7.80
  -1  14  -3   51.69    9.50
  14 -13  -3   50.39    7.00
  13   1   3   66.29   11.80
   1 -14   3   88.39   10.40
   1 -14   3   46.50    9.50
   1 -14   3   64.49    8.90
  13   1   3   66.89   10.50
  13   1   3   61.29    9.10
  13   1   3   75.69    8.20
   2  11  -3    4.30    6.60
  11 -13  -3   -5.70    4.80
  11 -13  -3    0.40    5.60
   2  11  -3   -0.80    6.60
   2  11  -3    9.40    5.20
   2  11  -3    5.30    6.90
 -13   2  -3    5.60    6.20
 -13   2  -3    5.10    2.80
  11 -13  -3    4.30    4.00
 -13   2  -3    5.10    4.10
  13  -2   3    4.20    4.10
 -11  13   3    2.50    4.80
 -11  13   3   -0.70    5.60
  -2 -11   3    5.40    5.30
  13  -2   3    2.00    6.10
  13  -2   3    6.40    4.80
  13  -2   3    4.10    4.00
  -2 -11   3   -5.70    4.20
  -2 -11   3    9.40    5.60
 -11  13   3   -2.50    2.90
   5   8  -3   43.10    6.50
   8 -13  -3   60.29    6.70
   5   8  -3   44.50    8.80
   8 -13  -3   54.59    6.70
   5   8  -3   46.30    8.80
   8 -13  -3   60.69    7.70
   5   8  -3   47.40    7.90
 -13   5  -3   58.29    8.10
  13  -5   3   55.09    5.80
  -5  -8   3   53.29    7.50
  -8  13   3   46.50    8.30
  -5  -8   3   49.40    6.90
  -5  -8   3   44.60    7.60
  13  -5   3   64.29    7.00
  -8  13   3   70.49    6.30
  13  -5   3   54.19    6.60
  -5  -8   3   61.39    7.50
  -8  13   3   68.69    7.40
  13  -5   3   58.59    6.20
   5 -13  -3   22.70    6.10
   8   5  -3    7.10    6.50
   8   5  -3    4.80    7.30
   8   5  -3   15.40    4.10
   5 -13  -3    9.60    4.60
   8   5  -3   24.60    6.40
   5 -13  -3   36.00    5.20
   8   5  -3   14.10    4.40
  -8  -5   3    5.00    5.60
  -5  13   3   26.40    4.90
  -8  -5   3    8.30    4.90
  13  -8   3   17.20    4.70
  -5  13   3   25.70    6.40
  13  -8   3   18.70    4.60
  -5  13   3   14.10    7.20
  -8  -5   3    7.70    5.00
  -5  13   3   18.20    3.40
  13  -8   3   20.30    3.20
  -8  -5   3   15.90    6.00
  11   2  -3   12.50    6.50
  11   2  -3    6.70    4.40
   2 -13  -3   10.60    4.80
  11   2  -3    4.90    5.80
   2 -13  -3    6.60    5.60
   2 -13  -3    8.10    5.80
  11   2  -3    8.90    4.40
 -11  -2   3    6.10    6.00
  13 -11   3    8.10    2.90
  13 -11   3    1.50    2.90
  13 -11   3    8.30    4.80
  -2  13   3    9.00    7.30
  13 -11   3    6.10    4.70
  -2  13   3   -2.80    4.60
  -2  13   3    2.70    7.10
 -11  -2   3    4.40    6.50
 -11  -2   3    9.10    5.20
 -11  -2   3   -2.60    4.00
  13 -11   3   11.80    4.80
  -1 -13  -3   21.80    7.00
  -1 -13  -3   30.30    6.90
  14  -1  -3   17.50    6.30
 -13  14  -3   20.20    8.00
  14  -1  -3   22.30    6.20
  14  -1  -3   23.10   10.00
  14  -1  -3   29.20    8.30
   1  13   3   15.30    6.70
 -14   1   3   20.40    5.90
  13 -14   3   30.60    5.10
  13 -14   3   26.40    7.40
 -14   1   3   24.80    7.30
  13 -14   3   22.60    4.60
  17  -4  -3   -6.80   10.60
  -4 -13  -3   -8.60    8.70
  -4 -13  -3   -7.80    8.70
  17  -4  -3    0.90    7.00
  17  -4  -3    4.70    7.20
 -13  17  -3   11.50    9.60
  13 -17   3   10.60    6.20
  13 -17   3   -3.20    8.30
 -17   4   3   12.20    8.40
 -17   4   3    6.90    6.80
  13 -17   3   -1.20    6.30
   4  13   3   -2.10    8.00
  20  -7  -3   21.20   10.60
 -13  20  -3   -9.50   15.10
  20  -7  -3    7.90   11.90
  -7 -13  -3   25.80   15.50
   7  13   3   20.80   13.90
  13 -20   3    5.10    9.70
  13 -20   3    7.10   10.60
  19 -14  -3    4.90   12.70
  19 -14  -3  -12.60    9.80
  -5  19  -3   12.40   12.00
 -14  -5  -3   10.00   12.60
  19 -14  -3   -1.60    8.50
   5 -19   3   25.80   14.70
  14   5   3   -4.20   10.50
  14   5   3    0.90   14.80
   5 -19   3    5.70   10.70
  14   5   3    9.50   10.60
  -2  16  -3    7.30    9.20
  -2  16  -3   -3.90    9.30
  16 -14  -3    0.40    5.70
  -2  16  -3   11.10    7.30
 -14  -2  -3    9.00    8.40
  16 -14  -3    2.60    6.50
  16 -14  -3    2.40    8.50
 -14  -2  -3    2.70    7.30
 -14  -2  -3   11.70   11.80
  16 -14  -3    2.80    7.90
   2 -16   3    0.10    9.60
  14   2   3   14.00    7.90
  14   2   3   13.70    7.20
  14   2   3   -5.50   11.90
  14   2   3    0.20    9.70
   2 -16   3    9.50    8.10
  13 -14  -3  103.29   11.50
  13 -14  -3   99.69   11.50
   1  13  -3  100.39   12.60
   1  13  -3   93.19   12.60
  13 -14  -3  106.09   11.10
 -14   1  -3  102.89   12.70
 -14   1  -3  111.39   11.80
 -14   1  -3  133.39   10.20
  14  -1   3  119.59   12.40
  14  -1   3  124.99   12.10
  -1 -13   3  117.59   11.80
  -1 -13   3   86.99   11.70
  14  -1   3  129.99   14.90
  -1 -13   3  114.49   12.90
 -13  14   3   96.09   10.80
   4  10  -3   -0.20    7.60
   4  10  -3    0.70    4.70
   4  10  -3    2.30    7.80
   4  10  -3    4.30    7.00
  10 -14  -3    7.10    4.80
  10 -14  -3    2.90    4.10
 -14   4  -3    3.30    6.50
  10 -14  -3    4.60    6.20
 -10  14   3    0.20    5.80
  14  -4   3    4.10    5.70
  14  -4   3    5.40    4.10
 -10  14   3   -0.20    3.60
  14  -4   3   -3.20    4.00
  -4 -10   3    2.20    6.20
  14  -4   3    8.30    4.50
   7 -14  -3    7.90    4.80
   7   7  -3    5.70    3.90
   7   7  -3    5.50    7.50
   7   7  -3    1.60    4.00
   7   7  -3   -1.40    7.80
   7 -14  -3   12.30    6.20
   7 -14  -3    7.30    4.80
  -7  -7   3   13.70    5.60
  -7  14   3    1.10    6.90
  -7  -7   3    7.30    5.10
  -7  -7   3   -7.80   10.10
  -7  14   3    2.60    5.70
  14  -7   3    8.50    5.50
  -7  14   3    2.20    4.40
  14  -7   3    8.30    3.20
  14  -7   3   -1.40    4.30
  -7  -7   3   -0.30    6.00
  10   4  -3   28.00    5.00
  10   4  -3   31.10    8.90
  10   4  -3   20.50    7.00
   4 -14  -3   30.60    6.10
   4 -14  -3   17.90    6.50
  10   4  -3   38.80   11.00
  10   4  -3   16.10    7.60
   4 -14  -3   20.00    6.90
  -4  14   3   26.10    5.90
  -4  14   3   25.10    3.80
 -10  -4   3   21.40    6.80
  14 -10   3   24.00    3.90
 -10  -4   3   10.70    5.60
 -10  -4   3   31.40    6.20
  14 -10   3   22.40    6.30
 -10  -4   3   25.10    7.10
  14 -10   3   30.50    5.60
  14 -10   3   16.40    5.40
  -4  14   3    7.60    8.30
  -4  14   3   31.10    7.60
  -4  14   3   26.90    5.20
   1 -14  -3   38.00    7.60
  13   1  -3   41.00    7.80
   1 -14  -3   50.29    9.10
  13   1  -3   20.20    8.80
  13   1  -3   42.00    7.10
  13   1  -3   38.10    7.00
  -1  14   3   48.20    7.90
  14 -13   3   47.90    5.80
  14 -13   3   54.79    5.20
  14 -13   3   42.20    7.00
  -1  14   3   49.00    9.90
 -13  -1   3   57.39    7.80
  14 -13   3   39.10    6.00
  14 -13   3   43.90    5.30
  14 -13   3   48.70    8.50
 -13  -1   3   48.00    8.30
  -2 -14  -3   12.90   10.20
  16  -2  -3   -4.00    7.20
 -14  16  -3   -5.00    8.40
  -2 -14  -3   20.10    8.10
  16  -2  -3    4.60    7.20
  16  -2  -3   -9.90   10.10
  16  -2  -3    9.70    5.80
  14 -16   3    4.50    5.30
   2  14   3    6.40    8.10
 -16   2   3   -2.30    8.20
  14 -16   3    7.30    5.50
  14 -16   3   -2.60    8.30
  14 -16   3    3.30    8.20
 -16   2   3    6.80    6.60
 -14  19  -3   10.80   12.20
  -5 -14  -3   25.60   15.20
  -5 -14  -3   40.90   13.80
  19  -5  -3    9.10    9.50
  19  -5  -3   27.10   10.70
  14 -19   3    2.90    8.50
   5  14   3    0.60   12.40
  14 -19   3    0.00   11.10
  18 -15  -3    5.80   11.70
 -15  -3  -3    7.40   10.30
  -3  18  -3    3.40   10.30
  18 -15  -3    6.30    7.90
  18 -15  -3    9.00   10.30
 -15  -3  -3    6.20   10.40
   3 -18   3   24.80   11.00
  15   3   3    2.50   10.00
  15   3   3    7.20   12.40
  15   3   3   20.80    9.50
   3 -18   3    7.60   14.10
 -15   0  -3   17.60    8.40
  15 -15  -3   14.40    8.90
 -15   0  -3   12.90   11.10
 -15   0  -3   15.10    5.80
   0  15  -3    1.00    9.70
   0  15  -3   13.30    7.90
  15 -15  -3   25.00    9.10
  15 -15  -3   14.50    5.70
 -15  15   3   16.20    7.00
  15   0   3    9.50   10.40
  15   0   3   11.50    8.40
  15   0   3   19.10    7.40
  15   0   3   18.50    7.60
   0 -15   3   21.80    8.50
   0 -15   3   39.60   10.60
  12 -15  -3   38.60    8.70
  12 -15  -3   40.80    8.50
   3  12  -3   38.60    7.90
   3  12  -3   30.30    9.70
 -15   3  -3   36.60   10.60
   3  12  -3   29.70    9.80
  12 -15  -3   44.70    6.70
  -3 -12   3   37.90    7.90
  15  -3   3   25.10    6.80
  15  -3   3   42.50    8.70
  -3 -12   3   34.30    8.40
  15  -3   3   46.10    6.90
 -12  15   3   37.10    4.60
 -12  15   3   37.40    8.30
  15  -3   3   31.70    6.30
 -12  15   3   36.30    6.20
 -15   6  -3   14.40    8.50
   6   9  -3    5.80    5.30
   9 -15  -3   10.20    7.30
   6   9  -3   16.10    8.40
   9 -15  -3   16.20    5.60
   9 -15  -3   14.70    5.60
   6   9  -3    6.30    9.30
  -6  -9   3   11.90   11.30
  15  -6   3    8.90    4.30
  15  -6   3   17.80    6.00
  15  -6   3   13.40    5.40
  -9  15   3   19.10    6.30
  -6  -9   3    9.70    6.10
  -9  15   3   12.40    7.70
  -9  15   3    7.40    4.60
   6 -15  -3   30.00    8.90
   9   6  -3   10.50    4.70
   9   6  -3    2.80    4.80
   9   6  -3    5.40    8.40
   9   6  -3   12.90    9.90
   6 -15  -3   19.70    6.50
  15  -9   3    8.40    6.00
  -6  15   3   12.50    8.30
  15  -9   3   12.80    3.70
  -6  15   3   18.40    7.50
  -6  15   3   16.30    5.90
  -9  -6   3   10.20    7.90
  15  -9   3   17.60    9.00
  -9  -6   3   18.50    7.40
  -9  -6   3   15.40    6.70
   3 -15  -3    4.00    8.00
   3 -15  -3    6.00    7.50
   3 -15  -3   12.70    6.60
  12   3  -3   10.40    8.20
  12   3  -3   -2.70    5.50
  12   3  -3    6.70    5.90
  12   3  -3    1.80    8.20
 -12  -3   3   15.00    7.70
 -12  -3   3    7.40    5.70
  -3  15   3    4.80    8.60
  -3  15   3   25.30    9.70
  -3  15   3    7.10    4.00
  -3  15   3    8.00    6.60
  15 -12   3   14.50    4.00
  15 -12   3    9.90    7.20
 -12  -3   3   12.50    6.80
  15 -12   3    9.80    6.10
  15 -12   3    9.20    9.80
   0 -15  -3   21.10   10.10
  15   0  -3   -0.40    7.70
   0 -15  -3   -0.90    7.70
  15   0  -3  -11.00    6.50
  15   0  -3   -0.50    6.80
  15   0  -3   -2.20   11.60
  15 -15   3   11.30    9.40
  15 -15   3    3.40    4.80
 -15   0   3    9.20    7.30
   0  15   3   -1.90    7.70
  15 -15   3   14.40    7.60
  15 -15   3    2.50    4.40
   0  15   3   -0.40    9.00
 -15   0   3    7.20    8.20
   0  15   3   -9.60   11.60
  18  -3  -3   -1.90    8.60
  18  -3  -3   -0.50    9.90
  -3 -15  -3   11.00   10.90
 -15  18  -3    9.30   11.80
  -3 -15  -3    2.10   12.80
  15 -18   3   20.50   12.00
 -18   3   3    1.10    7.20
   3  15   3   17.90   11.20
  15 -18   3    9.20    9.90
  15 -18   3    4.40    7.00
  -4  20  -3    6.60   14.50
  20 -16  -3    1.80   10.70
 -16  -4  -3   29.40   15.90
   4 -20   3  -11.80   26.20
   4 -20   3    8.70   15.30
  16   4   3    3.40   13.20
  16   4   3    5.00   13.10
  17 -16  -3   -1.50   10.80
  -1  17  -3  -12.70    9.80
 -16  -1  -3    0.80    8.00
  17 -16  -3  -20.00    9.50
  -1  17  -3   -7.20   13.80
 -16  -1  -3    7.90   10.00
  -1  17  -3   -8.20   11.70
  17 -16  -3    4.80    7.40
  16   1   3   -9.90   11.20
  16   1   3    5.80    8.80
   1 -17   3    7.80   10.90
  16   1   3    2.30    9.50
   1 -17   3    6.80   14.00
   2  14  -3   17.40   11.10
  14 -16  -3   18.50    9.50
 -16   2  -3   13.20   10.80
   2  14  -3    7.20   12.30
   2  14  -3   29.70    8.50
  14 -16  -3   11.90    9.30
  16  -2   3   27.00    8.40
  16  -2   3   40.70    8.20
 -14  16   3   14.00    8.20
  -2 -14   3   44.50    8.80
  16  -2   3   24.80    7.60
  16  -2   3   18.70   10.10
  -2 -14   3    7.60    9.50
  11 -16  -3   14.50    5.70
  11 -16  -3    9.80    7.30
   5  11  -3    5.50    9.70
  11 -16  -3   17.30    8.30
   5  11  -3    8.50   10.40
   5  11  -3    4.00   11.20
  16  -5   3    5.90    7.50
 -11  16   3   12.40    4.50
  16  -5   3   -3.50    5.30
  16  -5   3    5.50    5.80
 -11  16   3   -3.70    8.50
  -5 -11   3   12.10    9.00
  -5 -11   3    4.10    6.90
   8 -16  -3    1.60    7.90
   8 -16  -3   -1.30    6.40
   8   8  -3    4.90    9.90
   8   8  -3   -4.80    5.60
   8 -16  -3   -5.50    5.80
   8   8  -3    8.50    5.70
  -8  -8   3    7.10    8.40
  16  -8   3   -0.20    4.30
  16  -8   3    2.20    5.70
  -8  16   3    0.40    5.50
  16  -8   3   -4.10    6.20
  -8  16   3    5.70    8.50
  -8  -8   3    0.50    6.80
  -8  16   3    7.00    7.70
  11   5  -3   35.80   10.20
   5 -16  -3   61.29    9.80
  11   5  -3   42.70    7.00
   5 -16  -3   47.90    8.30
  11   5  -3   35.00   10.20
  11   5  -3   32.60    7.30
   5 -16  -3   35.90   10.00
  11   5  -3   36.40   12.30
 -11  -5   3   43.50    8.90
 -11  -5   3   29.90    9.20
 -11  -5   3   36.80   10.80
  -5  16   3   44.60    5.10
  16 -11   3   42.10    5.60
  16 -11   3   59.59    8.90
  -5  16   3   55.19    6.00
 -11  -5   3   41.40    7.80
  16 -11   3   41.60    8.80
  -5  16   3   42.30    9.50
  -5  16   3   52.59    8.00
  14   2  -3   17.00    9.40
  14   2  -3   17.40    7.40
  14   2  -3   19.20    7.50
   2 -16  -3   22.00   10.10
   2 -16  -3   21.00    8.00
  16 -14   3    9.50    6.40
 -14  -2   3    9.30    8.70
  -2  16   3   27.40    6.10
  16 -14   3   20.10    4.90
  16 -14   3   11.70    7.80
 -14  -2   3    9.30    8.80
  16 -14   3   17.40    5.20
  -2  16   3   26.20   11.00
  -2  16   3   14.70    8.30
  -2  16   3   12.40    8.60
  16 -14   3    5.80    9.00
  -1 -16  -3  -16.80   11.80
  17  -1  -3   -9.40    8.90
  17  -1  -3   16.00    9.60
  17  -1  -3    3.10   11.90
  -1 -16  -3   15.50   10.10
  16 -17   3    3.40    9.80
 -17   1   3   14.50    9.00
   1  16   3   -9.90   12.00
  16 -17   3    5.10   10.70
  16 -17   3   -1.20    5.50
   1  16   3   -3.50   10.30
 -17   1   3   10.70   10.30
  16 -17   3    6.90    6.80
  20  -4  -3    6.50   12.60
  -4 -16  -3   31.00   27.90
  20  -4  -3  -18.70   17.40
   4  16   3   -7.60   18.40
  16 -20   3    8.50   10.20
  16 -20   3   17.60   19.60
  19 -17  -3   23.10   14.40
  -2  19  -3   -9.30   12.80
  19 -17  -3   -8.20    9.80
   2 -19   3    1.20   14.30
  17   2   3    0.90   12.40
  17   2   3   12.90   13.20
   2 -19   3    0.20   20.60
  16 -17  -3    5.70    7.60
   1  16  -3    7.60   10.10
   1  16  -3   19.20   12.70
  16 -17  -3    0.20   10.80
  16 -17  -3   11.00   10.00
 -17   1  -3   -2.30    7.60
  17  -1   3   -2.50    8.40
  17  -1   3    0.90   15.50
  -1 -16   3   -7.20   10.00
  17  -1   3    6.70    9.20
  -1 -16   3    4.40   12.70
 -17   4  -3   30.00   17.60
  13 -17  -3   38.80    9.50
   4  13  -3   31.90   12.40
   4  13  -3   12.50    9.10
  13 -17  -3   31.70   10.10
  13 -17  -3   36.40    7.70
  17  -4   3   37.10   11.10
  17  -4   3   29.30    5.60
 -13  17   3   27.60    6.20
  -4 -13   3   24.00    8.90
  17  -4   3   36.60   10.10
 -13  17   3   15.50   10.00
  17  -4   3   35.90   12.50
 -13  17   3   33.20    4.80
  -4 -13   3   37.90   11.40
   7  10  -3   -1.50    6.30
  10 -17  -3   -2.10    6.80
  10 -17  -3   -1.10    6.60
  10 -17  -3    6.50    9.00
 -17   7  -3    0.40   12.00
   7  10  -3   12.50   12.50
  -7 -10   3    8.50    8.40
  17  -7   3    2.50    5.70
 -10  17   3    2.10    9.60
  17  -7   3    5.80    8.40
  17  -7   3   -0.70    6.80
 -10  17   3    8.90    5.50
  -7 -10   3    2.20    8.90
  10   7  -3    7.00    7.00
  10   7  -3   11.70   10.90
  10   7  -3   -8.40    6.10
  10   7  -3    3.00   15.50
   7 -17  -3    9.60    7.50
   7 -17  -3   11.00    8.50
  17 -10   3    8.90    9.60
  -7  17   3   15.40    7.20
 -10  -7   3    7.00   10.10
  -7  17   3   20.50    8.70
  17 -10   3   -1.30    6.70
  17 -10   3    5.00    4.70
  17 -10   3   -0.20    7.70
 -10  -7   3    6.90    8.30
 -10  -7   3    1.90    7.90
  13   4  -3   19.20   11.00
  13   4  -3   23.00    7.40
  13   4  -3   15.90    8.30
   4 -17  -3   51.09   11.50
   4 -17  -3   42.70    9.30
  -4  17   3   36.60    8.00
  17 -13   3   32.40   10.10
  -4  17   3   27.90    5.00
  17 -13   3   23.50    8.60
 -13  -4   3   46.80    9.80
  17 -13   3   24.90    5.70
  -4  17   3    8.30    8.80
 -13  -4   3   18.30    8.10
  17 -13   3   26.30   10.00
  16   1  -3   23.50    9.70
   1 -17  -3   50.19   10.90
  16   1  -3   -1.60    9.30
   1 -17  -3   28.00   13.90
  16   1  -3   23.70   11.30
 -16  -1   3    3.60   10.60
 -16  -1   3    9.70   12.60
  -1  17   3    8.90   10.20
  17 -16   3   13.50   10.90
  17 -16   3   23.50    9.80
  -1  17   3   25.20    8.20
  17 -16   3   25.90    6.80
  -1  17   3   17.90   11.70
  -2 -17  -3    6.50   14.90
  19  -2  -3   32.00   13.20
  -2 -17  -3   20.00   22.20
  19  -2  -3   -1.20   12.80
   2  17   3   -9.40   14.90
  17 -19   3    6.00   15.60
  17 -19   3   -3.90    9.50
   0  18  -3   -5.00   13.20
  18 -18  -3   -3.10   14.80
  18 -18  -3  -10.40    9.50
   0 -18   3   30.70   14.80
  18   0   3    0.80   12.20
   0 -18   3   12.40   22.30
  18   0   3  -27.90   11.80
  15 -18  -3    8.30    8.20
  15 -18  -3    4.20   11.70
  15 -18  -3   19.40   14.00
   3  15  -3   -5.20   10.60
 -15  18   3   19.00   17.20
  -3 -15   3   42.50   14.80
  -3 -15   3   -0.90   10.30
  18  -3   3   14.00    9.70
  18  -3   3    3.80    9.30
  18  -3   3   19.80   14.80
  12 -18  -3    6.70    7.30
   6  12  -3   -0.10   15.20
  12 -18  -3   -2.30   11.30
 -12  18   3    2.50    5.30
  18  -6   3    0.20    8.50
  18  -6   3    9.30   24.80
  -6 -12   3   -0.30    9.10
  18  -6   3   12.80    7.20
  18  -6   3   -7.60    9.60
 -12  18   3   -9.10   10.70
  -6 -12   3    2.50   11.20
 -12  18   3   -8.30   13.00
   9   9  -3   11.10    6.80
   9   9  -3   10.40   15.20
   9 -18  -3    5.20    8.80
   9 -18  -3   25.00    8.50
  -9  -9   3    6.20    9.00
  -9  18   3  -11.40    9.10
  18  -9   3    9.30    8.40
  18  -9   3   14.30   11.70
  18  -9   3   13.00    6.00
  18  -9   3   16.70    9.40
  -9  18   3   13.00    7.30
  -9  -9   3   -4.00    9.80
  12   6  -3   31.40   13.20
  12   6  -3   20.30    9.00
   6 -18  -3   25.70   11.10
  12   6  -3   34.10    8.70
   6 -18  -3   35.00    9.40
 -12  -6   3   28.50   13.80
  -6  18   3   26.20    9.70
  18 -12   3   22.60   10.80
  18 -12   3   28.90    9.60
  18 -12   3   16.10    8.00
  -6  18   3   26.80   10.70
 -12  -6   3   21.30    9.40
  18 -12   3   27.90    6.10
 -12  -6   3   33.80   10.90
   3 -18  -3   15.00   10.70
   3 -18  -3  -14.90   13.10
  15   3  -3   12.20   12.60
  15   3  -3   -9.10    9.60
  15   3  -3   -9.60    8.70
  -3  18   3   13.80    6.40
  18 -15   3   13.70    6.50
  -3  18   3    7.90   10.80
 -15  -3   3    2.30   11.30
  18 -15   3   12.20   10.60
  18 -15   3    5.50   11.10
  18 -15   3    8.00    6.00
 -15  -3   3   15.40   12.10
  18   0  -3    8.00   12.60
   0 -18  -3   10.40   14.10
   0 -18  -3    2.00   16.20
  18   0  -3   -3.80   11.30
  18 -18   3   16.00    9.10
  18 -18   3   17.40   15.20
   0  18   3   -6.90   13.60
   0  18   3   23.50   12.90
  17 -19  -3   28.00   15.80
  17 -19  -3   17.70   10.30
   2  17  -3   30.50   15.20
  19  -2   3   17.30   12.30
  -2 -17   3   15.60   16.70
  -2 -17   3   30.90   29.20
  19  -2   3   22.20   12.50
  14 -19  -3   -0.20    8.80
  14 -19  -3  -15.20   12.40
   5  14  -3   21.40   28.90
   5  14  -3   18.40   11.80
  -5 -14   3    6.90   16.30
  19  -5   3    5.00    9.60
  19  -5   3    3.80   10.40
  19  -5   3   -3.60   14.30
  -5 -14   3    5.30   11.80
 -14  19   3   -3.20   12.40
   8  11  -3   10.40    8.90
  11 -19  -3    6.00    9.30
  11 -19  -3   16.40    7.90
  19  -8   3   -6.90    8.10
  19  -8   3    5.70   10.70
  19  -8   3    3.60    9.40
  -8 -11   3    3.60   11.20
  -8 -11   3    2.90   11.80
  19  -8   3   -2.10   17.90
 -11  19   3    8.30    6.60
 -11  19   3    6.90   15.90
   8 -19  -3    8.70    9.90
   8 -19  -3   22.90    9.70
  11   8  -3   19.70    8.60
  11   8  -3   12.30    9.20
  -8  19   3   20.00   11.50
  19 -11   3   10.10   12.50
 -11  -8   3    7.80   10.70
  19 -11   3    2.20   10.30
  19 -11   3    8.70    9.30
  19 -11   3    3.90    6.70
 -11  -8   3   18.60   11.40
  -8  19   3   10.60    9.20
  14   5  -3   25.40   10.30
   5 -19  -3   19.20   14.00
  14   5  -3    8.10   14.10
   5 -19  -3   12.20   11.80
  14   5  -3    2.80    9.90
  19 -14   3   11.90    7.20
  -5  19   3   12.10   12.40
  19 -14   3   37.30   10.80
 -14  -5   3   12.70   12.60
  19 -14   3   15.10   11.10
  -5  19   3   16.60   14.60
   2 -19  -3   18.50   14.60
  17   2  -3    4.90   12.30
   2 -19  -3  -18.50   17.80
  17   2  -3  -14.50   13.20
  19 -17   3  -10.90   15.60
 -17  -2   3  -13.00   13.20
  -2  19   3    2.00   14.00
  16 -20  -3    6.40   11.10
   4  16  -3   17.80   15.90
  20  -4   3    5.50   14.00
  20  -4   3   15.60   13.00
  13 -20  -3    4.40    9.90
   7  13  -3    6.20   13.50
  20  -7   3    9.10   10.10
  20  -7   3   18.70   11.60
  -7 -13   3    7.20   15.00
  20  -7   3   -8.90   13.80
  -7 -13   3   -3.60   14.10
  10 -20  -3    2.80   10.60
  10  10  -3    8.90    9.70
  10 -20  -3   15.30   10.40
 -10 -10   3   22.40   12.80
  20 -10   3  -10.40   18.00
  20 -10   3   -3.40   10.10
 -10  20   3   -7.10    9.40
  20 -10   3   -6.50   12.70
 -10 -10   3   -9.70   13.30
  13   7  -3   23.90   10.50
  13   7  -3    9.90   12.30
   7 -20  -3   30.20   14.20
   7 -20  -3   26.90   12.70
 -13  -7   3   21.20   14.50
  20 -13   3   21.70   10.70
 -13  -7   3   48.40   12.80
  -7  20   3   50.49   13.00
  -7  20   3   34.90   15.20
  20 -13   3    3.20    8.30
  16   4  -3    4.60   15.50
  16   4  -3    7.10   18.70
   4 -20  -3  -19.60   17.70
   4 -20  -3   11.70   21.10
  -4  20   3   14.30   15.00
  20 -16   3    7.30   10.40
  20 -16   3    8.90   15.90
 -16  -4   3   18.50   15.30
  12 -21  -3   -5.10   11.50
  -9 -12   3   -8.20   16.20
  21  -9   3   14.70   11.20
  -9 -12   3    9.20   16.10
  21  -9   3    6.40   12.50
   9 -21  -3   17.00   14.00
   9 -21  -3    9.00   13.40
  21 -12   3    1.90   10.00
 -12  -9   3    1.10   14.10
 -12  -9   3    5.90   16.10
  21 -12   3   16.50   12.60
  -9  21   3    6.10   19.50
   1  -1  -4 2124.49  158.58
   0   1  -4 2231.18  158.58
   1  -1  -4 2236.98  158.68
  -1   0  -4 2162.18  158.78
   0   1  -4 2202.98  158.68
   1  -1  -4 2185.48  158.68
  -1   0  -4 2153.28  158.58
  -1   0  -4 2139.99  158.58
   1  -1  -4 2166.78  158.68
   0   1  -4 2197.38  158.58
   0   1  -4 2233.88  158.58
   0  -1   4 2181.58  158.68
   0  -1   4 2222.48  158.68
   1   0   4 2107.79  158.58
   0  -1   4 2198.58  158.58
  -1   1   4 2218.88  158.68
   1   0   4 2183.78  158.58
  -1   1   4 2150.88  158.58
  -1   1   4 2246.88  158.78
   0  -1   4 2240.28  158.58
   1   0   4 2225.18  158.78
   0  -1   4 2256.27  158.78
  -1   1   4 2162.88  158.68
  -1   3  -4 5675.63  398.56
  -2  -1  -4 5400.66  398.46
   3  -2  -4 5611.84  398.86
  -1   3  -4 5477.05  398.66
  -1   3  -4 5500.75  398.76
  -1   3  -4 5587.24  398.76
   3  -2  -4 5358.86  398.56
   3  -2  -4 5517.75  398.66
  -2  -1  -4 5461.75  398.56
   3  -2  -4 5499.15  398.56
  -2  -1  -4 5529.65  398.76
   1  -3   4 5580.94  398.66
   1  -3   4 5670.13  399.36
  -3   2   4 5569.94  398.76
   1  -3   4 5742.13  398.86
  -3   2   4 5617.04  398.76
   1  -3   4 5318.47  398.86
   2   1   4 5453.45  398.56
   2   1   4 5222.78  399.06
   2   1   4 5263.17  398.56
  -3   2   4 5641.04  398.66
  -3   2   4 5561.14  398.66
  -2   2  -4  208.78   15.90
   2   0  -4  225.58   15.90
   2   0  -4  222.88   15.90
   2   0  -4  200.68   16.00
   2   0  -4  224.38   16.00
   0  -2  -4  206.38   16.00
   0  -2  -4  215.28   16.00
   0  -2  -4  215.48   15.90
  -2   0   4  218.18   15.90
  -2   0   4  221.48   16.00
  -2   0   4  223.98   16.00
  -2   0   4  219.88   16.00
   2  -2   4  204.98   15.90
   2  -2   4  213.98   16.00
   0   2   4  218.38   16.00
   0   2   4  210.48   15.90
  -2   0   4  212.28   16.00
   0   2   4  209.48   16.00
  -3  -2  -4 1795.92  131.19
  -2   5  -4 1767.12  131.09
  -3  -2  -4 1770.12  131.19
  -2   5  -4 1860.11  131.39
  -2   5  -4 1873.91  131.09
   5  -3  -4 1776.12  131.29
   5  -3  -4 1818.32  131.39
   5  -3  -4 1843.22  131.29
  -2   5  -4 1835.02  131.09
   5  -3  -4 1817.62  131.19
  -3  -2  -4 1775.02  131.19
   3   2   4 1826.12  131.19
  -5   3   4 1798.32  131.19
   3   2   4 1747.03  131.19
  -5   3   4 1782.72  131.19
   2  -5   4 1835.32  131.39
   2  -5   4 1844.92  131.19
   3   2   4 1794.02  131.29
   2  -5   4 1826.42  131.19
   2  -5   4 1819.62  131.09
  -5   3   4 1815.42  131.39
  -5   3   4 1798.92  131.29
   3   2   4 1815.12  131.39
  -3   1  -4   86.89    7.40
   2  -3  -4   84.79    7.60
   1   2  -4   96.99    7.80
   2  -3  -4   91.49    7.50
   1   2  -4  104.49    7.50
   1   2  -4   98.19    7.70
   2  -3  -4   92.79    7.60
   1   2  -4  108.09    7.60
   1   2  -4  101.79    7.60
  -2   3   4   98.29    7.60
   3  -1   4   91.09    7.10
  -1  -2   4  113.99    7.80
  -1  -2   4  102.89    7.70
  -2   3   4   98.59    7.40
  -1  -2   4   98.99    7.50
  -1  -2   4  102.49    7.50
   3  -1   4   76.99    7.40
  -2   3   4   88.19    7.60
  -1  -2   4   99.99    7.80
   3  -1   4   91.89    7.10
  -3   4  -4  263.37   20.30
  -1  -3  -4  290.27   20.50
   4  -1  -4  269.57   20.40
   4  -1  -4  273.37   20.50
  -1  -3  -4  299.07   20.50
   4  -1  -4  276.37   20.50
   4  -1  -4  256.97   20.50
  -1  -3  -4  290.97   20.50
  -3   4  -4  266.47   20.50
   1   3   4  306.77   20.70
   1   3   4  297.97   20.60
   3  -4   4  277.67   20.50
  -4   1   4  267.97   20.40
   1   3   4  294.67   20.50
  -4   1   4  258.27   20.60
  -4   1   4  269.77   20.50
  -4   1   4  274.77   20.40
   3  -4   4  261.87   20.10
   3  -4   4  257.67   20.10
  -4  -3  -4  999.20   74.09
   7  -4  -4 1014.70   73.99
  -3   7  -4 1040.10   74.39
   7  -4  -4 1056.19   74.09
  -3   7  -4 1000.50   73.89
   7  -4  -4 1040.00   74.19
   7  -4  -4 1070.69   74.29
  -3   7  -4 1067.59   73.89
  -3   7  -4  981.60   73.79
  -4  -3  -4 1008.30   74.19
  -4  -3  -4  978.00   73.99
   4   3   4  983.90   74.29
   3  -7   4 1006.50   73.99
   3  -7   4 1029.70   74.29
   4   3   4 1015.70   74.09
   3  -7   4  981.00   73.89
  -7   4   4 1043.30   73.99
   4   3   4  995.30   74.09
   3  -7   4 1000.10   73.99
  -7   4   4 1043.20   73.99
   4   3   4  994.70   74.19
  -7   4   4 1018.10   73.59
  -7   4   4 1028.50   74.39
   4  -4  -4   31.30    3.50
   0   4  -4   33.40    3.50
  -4   0  -4   33.80    3.70
  -4   0  -4   29.80    3.20
   4  -4  -4   29.60    3.40
   4  -4  -4   26.00    3.30
   0   4  -4   33.90    3.90
   0   4  -4   33.80    3.60
   0   4  -4   31.00    3.40
   4  -4  -4   30.60    3.50
   0  -4   4   33.20    3.80
  -4   4   4   31.50    3.30
   0  -4   4   33.50    3.70
   4   0   4   32.00    3.30
   4   0   4   35.80    3.60
   4   0   4   32.00    3.00
   0  -4   4   30.60    3.50
   0  -4   4   28.00    3.30
  -4   4   4   32.30    3.30
  -4   4   4   40.30    3.60
   0  -4   4   31.80    3.30
  -4   4   4   36.50    3.50
   3   1  -4  431.66   32.80
   3   1  -4  425.76   32.90
   1  -4  -4  448.26   32.80
   3   1  -4  428.56   32.80
   3   1  -4  447.36   32.70
   1  -4  -4  454.05   32.80
   3   1  -4  440.06   32.80
  -3  -1   4  442.76   32.80
   4  -3   4  453.35   32.70
  -3  -1   4  441.16   32.80
  -3  -1   4  454.45   32.90
  -1   4   4  470.75   32.70
  -3  -1   4  445.26   32.80
  -1   4   4  444.96   32.80
  -3  -1   4  435.06   32.70
  -1   4   4  461.85   32.80
  -1   4   4  469.45   32.90
   4  -3   4  453.45   32.70
  -4   6  -4  300.07   21.40
  -2  -4  -4  277.87   21.80
  -2  -4  -4  293.97   21.90
   6  -2  -4  289.37   21.60
   6  -2  -4  299.37   21.80
  -2  -4  -4  282.47   21.80
   6  -2  -4  272.77   21.90
  -2  -4  -4  271.17   21.70
  -4   6  -4  308.37   21.90
   6  -2  -4  307.17   21.80
  -6   2   4  290.47   22.00
   2   4   4  280.27   21.90
  -6   2   4  276.17   21.40
   2   4   4  279.37   22.10
  -6   2   4  299.97   21.70
   4  -6   4  284.27   21.40
   4  -6   4  302.77   21.50
  -6   2   4  305.27   21.70
   4  -6   4  300.57   21.80
   4  -6   4  305.17   21.40
  -4   9  -4   34.60    3.10
  -5  -4  -4   28.40    3.80
  -5  -4  -4   12.30    6.00
  -4   9  -4   31.10    5.60
  -4   9  -4   23.90    3.60
  -4   9  -4   27.10    3.20
   9  -5  -4   27.40    4.60
   9  -5  -4   31.50    3.40
   9  -5  -4   26.30    4.20
   9  -5  -4   22.60    3.50
  -5  -4  -4   30.60    4.80
   5   4   4   27.10    5.50
  -9   5   4   27.00    3.90
   4  -9   4   25.60    3.30
   4  -9   4   20.50    3.90
   5   4   4   26.80    3.70
   5   4   4   32.00    4.80
   5   4   4   24.00    3.70
  -9   5   4   25.70    4.90
  -9   5   4   24.00    3.30
  -5  -1  -4   19.20    3.10
  -1   6  -4   28.00    2.90
  -5  -1  -4   20.40    2.80
  -1   6  -4   25.80    3.20
  -1   6  -4   22.70    3.90
  -1   6  -4   24.90    3.20
   6  -5  -4   29.70    3.20
   6  -5  -4   21.50    2.90
  -5  -1  -4   20.60    2.90
   6  -5  -4   25.30    2.80
   6  -5  -4   26.60    3.30
   5   1   4   17.90    2.60
  -6   5   4   23.10    2.80
   5   1   4   16.20    3.20
   5   1   4   16.80    3.20
  -6   5   4   25.00    3.00
  -6   5   4   25.20    3.30
   1  -6   4   28.30    3.20
   1  -6   4   22.10    2.90
  -6   5   4   22.70    2.60
   1  -6   4   22.80    3.30
  -5   2  -4   14.90    2.50
   2   3  -4   18.40    2.40
   2   3  -4   13.40    2.30
   2   3  -4   18.90    3.10
   2   3  -4   14.80    2.90
   2   3  -4   19.20    2.90
   3  -5  -4   16.00    2.40
   3  -5  -4   18.90    2.40
   3  -5  -4   20.00    2.80
  -2  -3   4   18.20    2.70
  -3   5   4   21.30    2.90
   5  -2   4   20.50    1.80
  -3   5   4   19.70    2.10
  -2  -3   4   15.80    2.70
  -2  -3   4   12.00    2.50
  -3   5   4   16.20    2.50
   5  -2   4   18.20    1.90
   5  -2   4   20.40    2.20
  -3   5   4   19.10    2.90
  -2  -3   4   19.00    2.50
   0  -5  -4  273.17   20.10
   5   0  -4  250.97   20.30
   0  -5  -4  285.67   20.20
   5   0  -4  255.37   19.90
  -5   5  -4  273.07   20.00
   5   0  -4  267.47   20.10
   5   0  -4  261.27   20.10
   5   0  -4  262.97   19.90
  -5   0   4  277.27   19.90
   5  -5   4  277.77   19.70
   0   5   4  274.87   20.20
   0   5   4  259.37   20.30
  -5   0   4  256.37   20.20
  -5   0   4  252.57   20.00
   0   5   4  287.27   20.10
   5  -5   4  275.17   19.90
  -5   0   4  265.47   20.00
   8  -3  -4  115.29    8.70
  -3  -5  -4  105.39    9.10
   8  -3  -4  122.99    9.30
   8  -3  -4  108.89    9.40
  -3  -5  -4   97.99    9.50
  -3  -5  -4   95.39    9.20
  -3  -5  -4  100.49    9.30
  -5   8  -4  102.09    8.20
   8  -3  -4  113.19    9.30
  -5   8  -4  111.59    9.60
  -8   3   4  110.59    9.20
  -8   3   4  112.69   10.40
  -8   3   4  102.59    8.80
  -8   3   4  103.39    8.20
   5  -8   4  111.49    8.80
   5  -8   4  116.19    8.60
   5  -8   4  112.89    8.20
   5  -8   4   99.89    9.10
  -5  11  -4    6.80    5.20
  -5  11  -4    5.40    2.60
  -5  11  -4    6.10    3.40
  -6  -5  -4    0.60    3.40
  11  -6  -4    6.60    2.70
  11  -6  -4   14.50    4.20
  11  -6  -4    8.80    2.70
  11  -6  -4    9.70    4.90
  -6  -5  -4    8.80    4.80
  -5  11  -4    9.20    1.90
   5 -11   4   13.20    3.90
 -11   6   4    7.10    2.60
   5 -11   4   10.10    3.00
   6   5   4    4.90    2.90
 -11   6   4    1.20    4.70
 -11   6   4    3.70    3.60
   6   5   4    9.10    3.00
   5 -11   4    9.20    4.30
   6   5   4   10.30    4.70
   6   5   4    9.50    5.00
   8  -6  -4  105.59    9.30
  -2   8  -4  111.19   10.60
  -2   8  -4   98.89    8.80
  -6  -2  -4  111.59    9.70
   8  -6  -4  121.49    9.40
  -6  -2  -4  107.59    8.90
   8  -6  -4  109.89    9.10
  -2   8  -4  109.99    9.10
  -2   8  -4  112.49    8.70
  -6  -2  -4  107.99    9.10
   8  -6  -4  108.79    8.70
  -8   6   4  102.99    8.20
   6   2   4  110.99    8.80
   6   2   4  105.89    9.70
   2  -8   4  102.89    9.30
  -8   6   4  106.79    9.10
  -8   6   4  106.79    8.60
   2  -8   4  104.79    8.80
   6   2   4  110.19    8.90
   2  -8   4   93.69    9.20
   6   2   4  103.19    9.50
   1   5  -4   83.09    7.60
   1   5  -4   81.99    7.90
   5  -6  -4   98.69    7.60
  -6   1  -4   91.19    6.70
   5  -6  -4   91.69    7.20
   5  -6  -4   89.79    7.00
   1   5  -4   79.39    7.70
  -6   1  -4   86.59    7.60
   1   5  -4   88.09    7.20
  -6   1  -4   89.39    6.90
   6  -1   4   98.29    7.30
   6  -1   4   86.19    7.30
  -1  -5   4   82.49    7.60
  -1  -5   4   77.79    7.50
  -5   6   4   84.69    7.20
  -5   6   4   91.59    7.60
  -5   6   4   88.39    6.90
  -5   6   4   86.19    7.40
   6  -1   4   89.49    6.90
  -1  -5   4   77.09    7.20
  -1  -5   4   88.49    7.90
   2  -6  -4    4.30    2.00
   4   2  -4    7.00    1.90
   4   2  -4    9.70    2.70
   2  -6  -4    8.80    2.70
   4   2  -4    2.50    3.20
   4   2  -4   10.30    2.10
   4   2  -4   10.00    2.70
   2  -6  -4    5.00    1.90
  -4  -2   4    7.30    2.00
  -4  -2   4    9.70    2.20
  -2   6   4    6.10    2.60
  -4  -2   4    8.00    2.50
  -2   6   4    1.50    2.80
  -4  -2   4    8.40    2.80
   6  -4   4    5.40    1.80
  -2   6   4    4.30    2.10
   6  -4   4    8.90    1.60
  -2   6   4    6.20    1.70
   7  -1  -4  316.27   24.90
  -1  -6  -4  325.47   24.80
  -1  -6  -4  322.37   24.60
  -6   7  -4  342.37   24.70
   7  -1  -4  335.57   24.40
   7  -1  -4  348.07   24.70
   7  -1  -4  319.97   24.60
  -1  -6  -4  302.47   24.70
   7  -1  -4  315.27   24.30
  -1  -6  -4  331.67   24.70
   1   6   4  323.87   24.60
   1   6   4  326.37   25.10
  -7   1   4  324.87   24.20
  -7   1   4  339.77   24.50
  -7   1   4  321.07   24.90
   6  -7   4  336.47   24.10
   6  -7   4  331.67   24.20
   6  -7   4  326.47   24.30
  -7   1   4  335.17   24.50
   6  -7   4  355.76   24.50
   1   6   4  330.17   24.90
  -4  -6  -4    0.30    3.00
  -4  -6  -4    4.10    3.00
  -4  -6  -4    1.10    3.90
  -4  -6  -4    7.30    3.30
  10  -4  -4    5.60    2.50
  10  -4  -4    2.90    4.50
  -6  10  -4   -0.20    2.00
  10  -4  -4    6.30    3.70
  10  -4  -4    1.80    2.50
  -6  10  -4    1.10    3.90
   6 -10   4    3.60    3.10
   4   6   4    8.50    4.20
 -10   4   4    3.80    3.40
   4   6   4    2.60    2.70
 -10   4   4    1.70    2.20
 -10   4   4    1.70    4.10
   6 -10   4    4.40    2.90
   6 -10   4    1.80    2.20
  -7  -6  -4  305.17   26.10
  13  -7  -4  313.77   24.40
  -6  13  -4  313.57   24.50
  -6  13  -4  336.37   24.10
  13  -7  -4  327.47   25.10
  -7  -6  -4  320.67   25.00
  -7  -6  -4  313.27   25.50
  13  -7  -4  319.67   25.30
  -6  13  -4  323.47   26.10
  13  -7  -4  335.77   25.50
   6 -13   4  324.37   25.20
 -13   7   4  318.17   24.10
   7   6   4  319.87   25.90
   7   6   4  296.57   26.10
 -13   7   4  333.07   26.60
   6 -13   4  332.57   24.70
   7   6   4  307.07   24.90
 -13   7   4  299.97   24.50
   6 -13   4  343.47   25.50
   7   6   4  339.47   25.40
  -3  10  -4   17.80    3.00
  10  -7  -4   13.90    4.20
  -3  10  -4    8.60    4.70
  -3  10  -4   14.90    3.30
  -7  -3  -4   14.50    4.30
  10  -7  -4   16.40    2.80
  -7  -3  -4   14.10    3.50
  10  -7  -4   13.00    4.90
  10  -7  -4   12.80    3.40
  -3  10  -4   12.30    3.80
   7   3   4    7.40    4.60
 -10   7   4   19.30    2.80
   3 -10   4   16.00    4.20
   3 -10   4   10.60    3.90
   7   3   4    7.60    4.30
   7   3   4   13.10    3.10
   7   3   4   14.80    3.10
 -10   7   4   13.50    3.70
   3 -10   4   15.20    3.20
   0   7  -4  178.88   13.90
  -7   0  -4  179.78   13.40
   0   7  -4  170.88   14.00
  -7   0  -4  180.18   14.10
   7  -7  -4  177.98   13.50
   7  -7  -4  180.78   14.10
  -7   0  -4  176.78   13.40
   0   7  -4  164.28   14.70
   7  -7  -4  183.18   14.00
   7  -7  -4  173.68   13.50
  -7   7   4  173.88   13.60
   0  -7   4  163.98   13.70
   7   0   4  180.08   13.90
  -7   7   4  185.88   13.50
  -7   7   4  178.28   13.80
   0  -7   4  161.38   14.10
   7   0   4  186.78   13.50
   7   0   4  167.88   13.90
   0  -7   4  166.58   13.90
   7   0   4  184.88   13.70
   3   4  -4    6.50    2.30
   4  -7  -4    3.60    2.90
   3   4  -4   10.50    2.20
   3   4  -4    9.60    3.50
   3   4  -4    5.60    3.00
  -7   3  -4   10.50    2.80
   3   4  -4   10.60    3.00
   4  -7  -4   10.60    2.40
   4  -7  -4   10.70    2.20
  -3  -4   4   12.30    2.90
  -4   7   4   21.80    2.60
  -4   7   4    5.80    3.00
  -3  -4   4    5.00    2.40
  -3  -4   4    6.50    3.20
  -4   7   4    9.50    1.60
  -4   7   4    7.90    3.10
   7  -3   4   12.60    2.20
  -3  -4   4   11.30    2.20
   7  -3   4   11.30    1.40
   7  -3   4   10.70    2.00
   6   1  -4   12.50    3.80
   1  -7  -4    4.90    2.30
   6   1  -4    6.30    2.80
   6   1  -4    3.10    2.10
   6   1  -4    4.70    2.00
   6   1  -4    8.60    3.20
   1  -7  -4    4.10    2.60
  -1   7   4    5.60    3.40
  -6  -1   4    7.50    2.20
   7  -6   4    4.50    2.20
  -6  -1   4    5.30    2.30
   7  -6   4    8.40    1.90
  -1   7   4    8.20    2.30
  -6  -1   4    5.60    3.20
   7  -6   4    7.20    1.40
   7  -6   4    8.60    1.60
  -6  -1   4    6.30    2.70
  -1   7   4    2.90    3.30
   9  -2  -4   35.50    4.90
   9  -2  -4   32.30    3.70
  -7   9  -4   34.40    4.90
  -2  -7  -4   39.40    5.00
  -2  -7  -4   38.70    5.10
   9  -2  -4   33.10    3.90
  -2  -7  -4   49.30    5.20
   9  -2  -4   37.10    5.80
  -2  -7  -4   29.00    4.40
   9  -2  -4   51.59    5.10
   2   7   4   38.90    4.60
   7  -9   4   33.10    4.00
  -9   2   4   30.20    5.10
  -9   2   4   36.10    4.20
  -9   2   4   37.50    4.70
   7  -9   4   36.90    3.70
   2   7   4   36.60    5.30
   7  -9   4   33.00    3.30
   2   7   4   41.40    5.70
   7  -9   4   31.50    4.30
  -9   2   4   35.50    3.60
  -7  12  -4  313.07   23.90
  12  -5  -4  331.77   24.90
  12  -5  -4  324.37   24.30
  -5  -7  -4  297.77   25.10
  -5  -7  -4  330.87   25.00
  -7  12  -4  325.27   23.80
  -5  -7  -4  322.37   24.80
  -7  12  -4  314.87   25.30
  12  -5  -4  315.67   25.40
  12  -5  -4  349.87   25.10
  -5  -7  -4  332.67   25.50
   7 -12   4  316.67   25.00
   5   7   4  300.07   24.60
   7 -12   4  323.17   24.70
   7 -12   4  304.87   24.20
 -12   5   4  337.37   24.20
   5   7   4  306.77   25.80
   5   7   4  320.37   25.50
 -12   5   4  345.17   26.00
 -12   5   4  315.27   24.40
  -7  15  -4   36.60    4.40
  15  -8  -4   24.70    8.30
  -7  15  -4   36.90    8.90
  -8  -7  -4   31.70    8.60
  -8  -7  -4   25.40    7.00
  15  -8  -4   31.60    5.50
  -7  15  -4   27.90    5.90
  15  -8  -4   20.50    6.10
  -8  -7  -4   13.90    7.50
  15  -8  -4   32.80    7.70
   8   7   4   14.60    9.00
 -15   8   4   26.10    4.00
   8   7   4   20.00    6.20
   8   7   4   16.00    7.90
   7 -15   4   39.10    6.10
   7 -15   4   41.30    7.90
   7 -15   4   30.30    7.40
 -15   8   4   27.50    5.80
  -8  -4  -4   67.49    7.20
  -8  -4  -4   51.09    7.60
  -4  12  -4   63.89    8.90
  12  -8  -4   61.29    7.60
  12  -8  -4   55.09    6.60
  -4  12  -4   75.99    6.70
  12  -8  -4   66.99    7.40
  -4  12  -4   59.69    6.70
  -8  -4  -4   63.79    7.30
   8   4   4   55.59    8.30
 -12   8   4   72.49    6.80
   8   4   4   60.19    6.90
   4 -12   4   66.69    7.70
   4 -12   4   65.69    7.60
   4 -12   4   66.09    7.40
   8   4   4   65.59    6.90
   8   4   4   66.59    8.30
 -12   8   4   61.59    6.20
  -1   9  -4   37.00    4.50
   9  -8  -4   39.30    4.20
   9  -8  -4   42.20    5.00
  -8  -1  -4   32.50    4.30
   9  -8  -4   33.70    7.30
  -8  -1  -4   40.90    5.40
  -1   9  -4   33.90    5.90
  -1   9  -4   43.20    5.00
  -8  -1  -4   36.80    4.60
   9  -8  -4   38.50    4.70
   8   1   4   47.70    5.40
   8   1   4   36.80    4.20
   8   1   4   29.10    4.10
  -9   8   4   40.30    4.10
   1  -9   4   28.40    4.80
   1  -9   4   39.70    4.60
   1  -9   4   36.00    4.90
  -9   8   4   37.70    4.70
  -9   8   4   36.30    4.00
   6  -8  -4  774.42   57.09
  -8   2  -4  756.82   57.59
   2   6  -4  793.92   58.29
   6  -8  -4  785.42   57.49
   6  -8  -4  814.42   57.49
   6  -8  -4  799.82   57.39
   2   6  -4  762.62   57.69
   8  -2   4  813.32   57.49
   8  -2   4  778.82   57.29
  -2  -6   4  785.32   57.59
  -2  -6   4  775.82   57.79
  -2  -6   4  768.02   57.49
   8  -2   4  782.22   57.29
   8  -2   4  776.42   57.19
  -6   8   4  772.82   57.49
  -6   8   4  802.82   57.39
  -6   8   4  813.02   57.09
  -6   8   4  784.82   57.49
   5   3  -4   13.70    3.00
   5   3  -4   19.80    4.00
   5   3  -4   30.00    3.30
   3  -8  -4   20.80    3.40
   5   3  -4   13.00    4.30
   3  -8  -4   25.60    3.40
   3  -8  -4   21.00    4.20
  -5  -3   4   22.60    3.20
  -5  -3   4   18.70    3.20
   8  -5   4   22.70    3.20
  -3   8   4   17.30    4.10
  -3   8   4   23.70    2.70
  -3   8   4   26.30    3.50
   8  -5   4   18.70    2.70
   8  -5   4   23.30    2.50
  -5  -3   4   24.00    4.70
   8  -5   4   25.20    2.60
  -3   8   4   19.80    4.10
   8   0  -4  353.66   27.20
   8   0  -4  373.16   27.10
  -8   8  -4  369.56   27.10
   0  -8  -4  357.26   27.40
   0  -8  -4  359.56   27.20
   0  -8  -4  351.86   27.40
   8   0  -4  346.07   27.70
   8   0  -4  347.27   27.00
   8   0  -4  341.27   27.40
   8  -8   4  375.46   26.70
   8  -8   4  372.56   26.60
  -8   0   4  341.17   27.50
   0   8   4  359.46   27.70
  -8   0   4  366.96   27.20
   0   8   4  375.96   27.20
   8  -8   4  367.06   26.70
  -8   0   4  381.46   26.90
   8  -8   4  385.96   26.90
   0   8   4  347.27   27.60
  -3  -8  -4   83.99    9.00
  -3  -8  -4   93.29    8.90
  11  -3  -4   81.99    9.10
  11  -3  -4   98.89   10.00
  11  -3  -4   86.89    7.80
  -3  -8  -4   75.59    8.50
  -8  11  -4   88.29    8.80
  -3  -8  -4   70.39    8.30
  11  -3  -4   91.39    8.40
   8 -11   4   80.39    7.50
 -11   3   4   93.39    8.10
   3   8   4   74.09    9.10
   3   8   4   93.99    9.60
 -11   3   4   95.79    9.30
   8 -11   4   71.89    8.40
   8 -11   4   80.69    8.40
   3   8   4   89.09    8.20
  14  -6  -4   20.80    4.80
  -6  -8  -4   20.00    6.10
  -6  -8  -4   17.40    7.30
  -6  -8  -4   13.60    6.40
  14  -6  -4   19.20    8.30
  -8  14  -4   18.80    7.10
  14  -6  -4   23.70    6.70
  -6  -8  -4   24.20    6.40
  14  -6  -4   20.10    4.40
   8 -14   4   16.40    4.70
 -14   6   4   17.80    5.40
   6   8   4   19.60    8.00
   8 -14   4   23.00    6.00
   6   8   4   26.40    7.60
 -14   6   4   21.70    4.00
  17  -9  -4   11.10   10.40
  17  -9  -4   -4.90    6.90
  -8  17  -4   21.10    6.70
  -9  -8  -4   15.20    9.70
  17  -9  -4    0.90    7.00
  -8  17  -4   11.10    4.20
  17  -9  -4   13.30    8.90
  -9  -8  -4   -2.00   10.50
   9   8   4   17.80    7.00
   9   8   4   29.50   12.50
   8 -17   4   25.50    9.10
   8 -17   4   17.10    9.10
   8 -17   4    6.00    7.20
  -5  14  -4   93.09    9.20
  -5  14  -4   73.89    7.30
  -5  14  -4   84.49    8.70
  14  -9  -4   91.69    8.80
  -5  14  -4   87.39   10.90
  -9  -5  -4   61.89    9.60
  -9  -5  -4   82.29    9.20
  14  -9  -4   88.19    9.70
  -9  -5  -4   80.19    9.70
  14  -9  -4   91.39   11.60
  14  -9  -4   80.99   10.30
 -14   9   4   83.89    7.60
   9   5   4   82.49   10.80
   9   5   4   74.19    9.20
   9   5   4   82.99   10.80
 -14   9   4   89.29    9.20
   9   5   4   79.39    8.90
   5 -14   4   94.89    9.90
   5 -14   4  111.09   10.80
   5 -14   4   99.59    9.80
  -9  -2  -4   85.49    8.70
  11  -9  -4   88.99    9.50
  -2  11  -4   92.39    9.60
  11  -9  -4   99.99    9.50
  -2  11  -4   81.89    9.00
  11  -9  -4   88.99    8.20
  -2  11  -4  104.39   11.20
  11  -9  -4   83.09    8.90
  -9  -2  -4   96.59    9.40
  -2  11  -4   93.19    8.60
   2 -11   4   87.39    9.60
   2 -11   4   86.59    9.30
 -11   9   4   80.09    7.30
 -11   9   4   99.79    9.00
   9   2   4   91.99   10.20
   9   2   4   96.49    8.90
   9   2   4   91.79   10.40
 -11   9   4   94.79    7.80
   9   2   4   82.39    8.50
   2 -11   4   87.19    8.90
  -9   1  -4   17.80    2.80
   1   8  -4   12.10    3.30
   8  -9  -4   19.20    3.50
   8  -9  -4   15.10    4.60
   1   8  -4    6.60    4.90
  -9   1  -4   10.50    4.00
   1   8  -4   14.10    4.50
   8  -9  -4   11.00    2.80
  -9   1  -4   14.40    2.50
   8  -9  -4   14.10    2.80
   1   8  -4   18.70    4.20
   9  -1   4   15.80    3.00
   9  -1   4   17.50    2.80
  -8   9   4   16.50    3.90
  -1  -8   4   13.00    3.80
  -1  -8   4    4.90    2.90
  -8   9   4   13.40    2.80
  -8   9   4   12.30    3.50
  -1  -8   4   12.70    4.40
   9  -1   4   21.70    4.10
   9  -1   4   12.10    3.60
   4   5  -4  183.48   14.50
   4   5  -4  181.58   14.80
   4   5  -4  173.28   15.30
   5  -9  -4  200.98   14.60
   4   5  -4  184.88   15.30
   4   5  -4  182.58   15.10
  -9   4  -4  190.38   15.90
   5  -9  -4  193.88   14.50
   5  -9  -4  196.88   14.90
  -4  -5   4  186.28   14.80
  -5   9   4  165.58   14.20
   9  -4   4  192.88   14.60
   9  -4   4  184.98   13.90
  -4  -5   4  188.68   15.30
  -4  -5   4  187.98   14.90
  -5   9   4  201.08   14.60
   9  -4   4  187.48   14.30
  -5   9   4  198.48   15.20
  -5   9   4  185.58   15.00
  -4  -5   4  176.88   14.70
   7   2  -4   85.59    8.30
   7   2  -4   75.09    9.10
   7   2  -4   96.69    8.00
   7   2  -4   83.99    8.40
   7   2  -4   90.69    7.60
   2  -9  -4   94.99    8.20
   2  -9  -4   82.99    7.80
  -2   9   4   90.99    8.80
   9  -7   4   88.69    6.70
   9  -7   4   80.39    7.10
   9  -7   4   85.59    7.20
   9  -7   4   95.49    8.10
  -7  -2   4   86.09    8.40
  -2   9   4   73.19    8.80
  -7  -2   4   82.49    9.30
  -2   9   4   85.59    7.50
  -2   9   4  100.99    8.10
  -7  -2   4   80.79    8.10
  -7  -2   4   79.59    7.70
  10  -1  -4   68.79    6.90
  10  -1  -4   67.09    8.10
  -1  -9  -4   73.59    7.50
  -1  -9  -4   73.29    7.60
  10  -1  -4   67.49    6.60
  10  -1  -4   56.89    6.80
  -1  -9  -4   69.09    7.40
  -9  10  -4   68.79    6.80
  10  -1  -4   71.59    7.20
  -1  -9  -4   73.39    6.90
 -10   1   4   71.19    7.00
 -10   1   4   58.39    6.10
   1   9   4   59.19    8.00
   1   9   4   79.19    8.20
   9 -10   4   50.69    5.80
   9 -10   4   62.19    6.40
 -10   1   4   65.09    6.70
   1   9   4   59.49    7.00
 -10   1   4   45.90    6.90
   9 -10   4   56.49    6.60
  13  -4  -4    6.50    6.90
  -4  -9  -4    8.00    5.60
  -4  -9  -4    9.30    5.70
  -9  13  -4   11.50    5.70
  13  -4  -4    7.40    6.00
  13  -4  -4    4.40    4.00
  13  -4  -4   13.00    4.00
  -4  -9  -4   10.20    5.30
  -4  -9  -4   12.80    5.30
 -13   4   4    5.80    5.60
 -13   4   4   13.90    3.90
 -13   4   4   14.40    5.10
   4   9   4   22.60    7.10
   9 -13   4    9.70    3.80
   9 -13   4   13.90    5.00
   9 -13   4    9.90    4.60
   4   9   4   13.50    6.60
   4   9   4   21.10    4.40
  16  -7  -4   25.90    5.90
  16  -7  -4   25.00    6.10
  -9  16  -4   30.00    9.80
  16  -7  -4   22.30   10.10
  -7  -9  -4   21.60    7.80
  16  -7  -4   17.30    8.30
   9 -16   4   22.30    6.30
   7   9   4   16.40   10.30
 -16   7   4   12.20    6.30
 -16   7   4   18.70    4.30
   7   9   4    6.20   15.30
   9 -16   4   31.20    8.00
  19 -10  -4    2.80    8.90
  19 -10  -4    6.60   13.40
  19 -10  -4   12.70   12.60
  19 -10  -4   -1.20    7.40
 -10  -9  -4   22.30   12.40
   9 -19   4   11.10    7.90
   9 -19   4    9.80   10.50
  16 -10  -4   75.29   10.10
  -6  16  -4   36.70    8.20
  16 -10  -4   33.80    8.80
  -6  16  -4   46.00    6.30
  16 -10  -4   30.70    6.40
 -10  -6  -4   30.10    8.70
 -10  -6  -4   37.60    8.10
  16 -10  -4   28.60    6.60
   6 -16   4   39.90    9.10
  10   6   4   15.00    7.60
  10   6   4   29.00   10.60
  10   6   4   24.10    7.20
  10   6   4   34.10   11.20
   6 -16   4   47.40   10.30
  13 -10  -4   10.70    3.80
  -3  13  -4   16.70    7.10
  -3  13  -4   13.40    4.30
  13 -10  -4    9.10    5.90
  -3  13  -4    8.50    5.50
 -10  -3  -4   10.10    5.30
 -10  -3  -4    3.20    6.00
  -3  13  -4    7.20    4.90
 -10  -3  -4    1.80    4.50
  13 -10  -4    7.20    4.50
   3 -13   4    6.00    5.80
  10   3   4    4.00    4.20
   3 -13   4   22.20    6.30
  10   3   4    6.40    6.60
   3 -13   4    6.90    4.50
  10   3   4   15.00    7.00
  10   3   4    6.70    4.40
 -13  10   4    6.30    2.80
 -13  10   4    1.10    4.50
 -10   0  -4   -4.40    2.80
  10 -10  -4    3.90    4.20
  10 -10  -4    2.20    3.60
   0  10  -4    6.60    4.70
  10 -10  -4    2.00    3.10
 -10   0  -4    2.90    3.70
  10 -10  -4    0.50    2.90
 -10   0  -4    3.30    4.60
   0  10  -4    4.60    4.70
   0  10  -4    5.60    5.80
   0  10  -4   -3.30    3.20
  10   0   4   -2.50    2.90
   0 -10   4   -4.30    4.00
 -10  10   4   -2.50    2.30
 -10  10   4   -0.50    3.80
  10   0   4   -1.80    4.50
   0 -10   4    3.40    4.70
   0 -10   4    4.30    3.20
  10   0   4   -1.80    2.90
  10   0   4    3.70    4.10
 -10  10   4   -0.80    3.40
   0 -10   4    3.40    4.10
   7 -10  -4  414.36   30.50
   3   7  -4  402.46   30.60
   3   7  -4  390.96   30.90
 -10   3  -4  436.96   31.10
   7 -10  -4  449.86   30.50
   3   7  -4  381.36   31.10
   7 -10  -4  417.06   30.80
   3   7  -4  355.26   31.00
  10  -3   4  427.46   30.60
  -7  10   4  437.36   30.80
  -7  10   4  402.26   30.80
  10  -3   4  407.86   30.30
  10  -3   4  423.16   30.50
  -3  -7   4  388.06   31.10
  10  -3   4  421.76   30.10
  -3  -7   4  385.36   30.60
  -3  -7   4  382.66   31.00
  -7  10   4  425.06   30.40
   4 -10  -4  256.87   18.80
   6   4  -4  235.78   19.30
   6   4  -4  246.58   18.90
   6   4  -4  240.98   18.70
   4 -10  -4  241.28   19.00
   6   4  -4  237.78   19.20
  -6  -4   4  198.18   19.10
  -4  10   4  235.98   19.30
  -4  10   4  255.07   18.80
  10  -6   4  247.78   18.20
  10  -6   4  251.57   18.00
  -6  -4   4  237.38   18.80
  10  -6   4  249.08   18.90
  -4  10   4  245.28   18.10
  10  -6   4  257.77   18.10
  -4  10   4  244.08   19.50
  -6  -4   4  231.78   19.00
  -6  -4   4  247.18   19.30
   1 -10  -4  104.29    9.50
   9   1  -4  110.69   10.40
   9   1  -4  114.89    9.30
   9   1  -4   96.99   10.00
   9   1  -4   96.09   10.90
   1 -10  -4  117.79   10.20
   9   1  -4  102.89    9.60
   1 -10  -4   94.39   10.50
  -9  -1   4   99.09    9.50
  -1  10   4  117.39   11.30
  -9  -1   4   95.49    9.10
  10  -9   4  113.19    8.90
  10  -9   4  104.49   10.00
  10  -9   4  107.09    8.30
  -1  10   4  103.69   10.60
  -9  -1   4   97.79   11.10
  10  -9   4  105.89    9.00
  -1  10   4  114.99    9.70
  12  -2  -4   35.20    5.00
  12  -2  -4   29.60    6.60
  -2 -10  -4   33.20    6.60
  -2 -10  -4   26.30    5.60
  -2 -10  -4   42.50    6.40
 -10  12  -4   33.30    6.20
  12  -2  -4   45.20    8.30
  -2 -10  -4   18.00    6.40
  12  -2  -4   27.90    5.00
  12  -2  -4   30.00    4.60
  10 -12   4   37.60    5.40
 -12   2   4   33.80    5.20
   2  10   4   33.00    7.40
   2  10   4   35.20    7.20
 -12   2   4   29.00    6.40
  10 -12   4   38.80    5.00
   2  10   4   29.30    5.20
  10 -12   4   42.10    4.40
 -12   2   4   31.50    5.60
  -5 -10  -4   11.50    6.90
  15  -5  -4   15.10    7.60
  -5 -10  -4    7.40    8.20
  15  -5  -4    6.50    8.80
 -10  15  -4    3.50    7.80
  -5 -10  -4    5.90    7.00
  15  -5  -4    4.80    4.80
  15  -5  -4    0.00    5.10
  -5 -10  -4    0.80    7.60
   5  10   4    9.90    6.50
  10 -15   4   13.70    6.10
  10 -15   4    5.50    5.80
 -15   5   4    3.80    4.30
 -15   5   4    1.60    7.60
   5  10   4    0.50    8.40
  10 -15   4   12.80    4.60
  18  -8  -4   15.00    7.50
  18  -8  -4    7.00   12.60
  18  -8  -4   17.00    8.10
  -8 -10  -4   32.90   11.00
  18  -8  -4   18.50   11.20
  10 -18   4   16.80    7.70
  10 -18   4   26.80   10.80
  10 -18   4   15.30    9.40
   8  10   4   40.40   10.20
  21 -11  -4    2.90   11.00
 -11 -10  -4   17.10   17.60
  10 -21   4   -4.50   11.40
  10 -21   4   -3.80   14.30
  18 -11  -4   23.20    7.50
  18 -11  -4   28.80   10.90
  -7  18  -4   41.20    6.70
  18 -11  -4   37.40    8.90
  18 -11  -4   30.40   11.80
 -11  -7  -4   29.70   10.60
  11   7   4   14.40   13.60
   7 -18   4   16.30   11.70
   7 -18   4   30.30    8.90
  11   7   4   28.50   10.40
   7 -18   4   25.60   13.10
  11   7   4    6.10    8.60
  15 -11  -4   12.80    4.90
 -11  -4  -4   14.20    6.50
  -4  15  -4    4.40    5.40
 -11  -4  -4   12.80    7.30
  15 -11  -4    7.10    6.40
  15 -11  -4    1.00    7.20
  -4  15  -4   13.50    5.40
  -4  15  -4   -4.20    7.10
  15 -11  -4    3.90    6.90
 -11  -4  -4    8.10    8.30
  11   4   4    8.50    8.50
  11   4   4    5.90    5.70
   4 -15   4    5.30    7.40
   4 -15   4    0.30    8.70
  11   4   4    8.20    8.90
 -11  -1  -4   28.90    6.80
  -1  12  -4   29.40    7.40
  12 -11  -4   43.20    5.00
  12 -11  -4   34.70    6.50
  -1  12  -4   39.80    5.80
  12 -11  -4   48.00    6.10
  -1  12  -4   34.40    6.70
  -1  12  -4   33.80    7.20
  12 -11  -4   38.50    5.40
 -11  -1  -4   39.20    5.30
  11   1   4   30.40    7.40
 -12  11   4   31.20    5.60
 -12  11   4   27.60    4.70
   1 -12   4   26.00    5.50
  11   1   4   38.00    5.70
   1 -12   4   22.60    6.50
  11   1   4   32.00    5.30
   1 -12   4   39.30    7.00
 -12  11   4   37.90    4.30
   1 -12   4   37.90    7.10
  11   1   4   32.30    6.60
   9 -11  -4   20.70    3.00
   2   9  -4   15.00    4.00
   9 -11  -4   15.70    3.70
   2   9  -4   20.50    5.70
   9 -11  -4   20.60    5.70
 -11   2  -4   19.40    3.10
 -11   2  -4   15.80    2.90
   2   9  -4   22.50    5.70
 -11   2  -4   22.80    5.50
   2   9  -4   12.50    6.00
  11  -2   4   23.60    3.50
  11  -2   4   15.20    4.20
  -2  -9   4   21.50    4.00
  11  -2   4   22.70    5.40
  -2  -9   4   14.90    5.10
  -9  11   4   20.00    3.40
  11  -2   4   14.20    3.60
  -2  -9   4   15.10    4.60
  -9  11   4   20.70    4.90
  -9  11   4   20.20    4.80
  -2  -9   4   27.00    5.00
   6 -11  -4   77.39    9.10
   5   6  -4   74.19    8.90
   6 -11  -4   81.69    8.10
   5   6  -4   77.89    8.50
   5   6  -4   89.59    8.10
   5   6  -4   82.39    8.40
   6 -11  -4   98.99    8.00
   5   6  -4   91.49    9.50
  -5  -6   4   73.49    8.70
  11  -5   4   85.29    6.90
  -6  11   4   84.89    8.80
  -6  11   4   83.39    9.40
  -5  -6   4   66.59    8.10
  -5  -6   4   80.79    8.50
  11  -5   4   83.89    8.00
  11  -5   4   79.79    7.50
  -6  11   4   97.59    8.20
  11  -5   4   93.89    8.10
  -5  -6   4   84.29    8.80
  -6  11   4   79.39    6.80
   8   3  -4   54.89    8.20
   3 -11  -4   48.30    6.10
   3 -11  -4   64.59    6.50
   8   3  -4   55.49    6.20
   8   3  -4   53.39    7.00
   8   3  -4   56.89    6.00
   8   3  -4   51.99    7.00
  11  -8   4   45.50    5.30
  11  -8   4   66.59    6.60
  -8  -3   4   48.30    6.00
  11  -8   4   48.10    4.90
  -3  11   4   40.90    5.40
  -3  11   4   50.99    7.50
  -8  -3   4   65.19    6.40
  -3  11   4   61.99    7.30
  -8  -3   4   65.89    7.40
  -8  -3   4   63.49    6.80
  -3  11   4   62.19    6.70
  11  -8   4   56.69    5.30
  11   0  -4   36.60    5.50
   0 -11  -4   35.80    6.50
   0 -11  -4   33.00    5.40
  11   0  -4   32.10    7.40
   0 -11  -4   19.20    6.20
  11   0  -4   32.40    5.30
  11   0  -4   19.90    6.20
   0 -11  -4   24.40    5.70
  11   0  -4   27.10    4.90
  11 -11   4   37.10    3.80
 -11   0   4   30.20    5.10
 -11   0   4   21.60    6.20
  11 -11   4   35.50    4.90
  11 -11   4   38.00    4.40
   0  11   4   27.10    7.30
 -11   0   4   35.00    4.50
  11 -11   4   36.00    4.10
   0  11   4   20.40    7.10
   0  11   4   43.70    5.80
 -11   0   4   39.60    6.00
  11 -11   4   29.40    5.80
  14  -3  -4   45.40    8.60
 -11  14  -4   52.29    8.00
  -3 -11  -4   54.39    8.60
  14  -3  -4   56.69    7.40
  -3 -11  -4   31.90    7.90
  14  -3  -4   57.49    7.20
  14  -3  -4   58.39   10.80
  -3 -11  -4   61.39    7.90
  -3 -11  -4   53.49    8.50
  11 -14   4   44.50    5.90
 -14   3   4   62.19    6.70
   3  11   4   41.90    9.40
  11 -14   4   53.59    7.00
  11 -14   4   54.49    8.20
   3  11   4   61.69    7.90
  17  -6  -4   37.70    7.90
 -11  17  -4   36.10   10.40
  -6 -11  -4   23.10   11.40
  17  -6  -4   31.60    7.60
  -6 -11  -4   38.90   12.20
  17  -6  -4   50.69   13.50
  17  -6  -4   49.10   10.50
  -6 -11  -4   44.70   10.30
  -6 -11  -4   35.70    9.80
  11 -17   4   35.70    9.00
 -17   6   4   42.40    9.80
  11 -17   4   43.00    7.30
  11 -17   4   50.19    9.10
 -17   6   4   42.60    6.10
   6  11   4   35.20    9.10
  -9 -11  -4   27.30   14.10
  20  -9  -4   13.00    9.80
  20  -9  -4    2.40   10.30
   9  11   4   -6.80   12.90
  11 -20   4    2.40    9.60
  11 -20   4   22.00   11.70
  20 -12  -4  -18.30    9.70
  20 -12  -4   -9.70   15.30
  20 -12  -4    1.60   13.00
 -12  -8  -4   18.50   14.50
  12   8   4   -7.30   11.00
   8 -20   4    9.70   14.20
   8 -20   4    6.50   10.70
 -12  -5  -4    0.50    9.20
  17 -12  -4   14.40    9.70
  -5  17  -4   12.60    6.70
 -12  -5  -4   14.10    8.80
 -12  -5  -4   11.70   12.20
  17 -12  -4    9.90    7.60
  -5  17  -4   10.00    9.20
  17 -12  -4    7.80    6.70
  17 -12  -4   13.40    9.00
   5 -17   4   18.50   10.70
   5 -17   4    8.80    7.60
  12   5   4    8.10    7.70
  12   5   4    0.90    8.00
  12   5   4   15.80   11.20
   5 -17   4   10.90   11.10
  -2  14  -4   39.10    6.80
 -12  -2  -4   33.90    8.60
 -12  -2  -4   45.40    6.60
  14 -12  -4   32.70    6.90
  14 -12  -4   35.30    7.90
 -12  -2  -4   39.10    8.40
  -2  14  -4   29.50    8.40
  14 -12  -4   39.90    6.00
  -2  14  -4   40.90    7.80
  14 -12  -4   34.90    6.80
 -14  12   4   42.80    5.40
  12   2   4   37.20    7.10
  12   2   4   47.30    8.40
 -14  12   4   42.70    4.40
   2 -14   4   53.89    9.40
  12   2   4   35.90    9.30
   2 -14   4   42.20    8.20
   2 -14   4   35.60    8.30
  12   2   4   33.00    6.60
  11 -12  -4   10.40    4.10
  11 -12  -4    9.60    3.60
  11 -12  -4   23.80    5.80
   1  11  -4   10.90    6.00
   1  11  -4   10.50    6.70
   1  11  -4   17.70    5.10
  11 -12  -4    8.60    5.30
 -12   1  -4   10.30    4.30
 -12   1  -4   12.60    6.20
 -12   1  -4   15.20    3.30
   1  11  -4   13.90    7.50
  -1 -11   4    2.20    4.40
  -1 -11   4    4.20    5.30
 -11  12   4    9.20    4.90
  12  -1   4   10.40    4.00
 -11  12   4   15.10    5.10
  12  -1   4    3.90    4.90
  12  -1   4   13.70    6.30
  -1 -11   4    2.90    5.90
  -1 -11   4   11.50    6.20
 -11  12   4    4.90    3.10
  12  -1   4   11.70    4.10
   8 -12  -4   43.00    7.00
 -12   4  -4   49.50    7.40
   4   8  -4   46.00    8.20
   8 -12  -4   49.70    5.90
   4   8  -4   39.30    7.60
   4   8  -4   66.69    6.80
   8 -12  -4   59.79    6.20
   4   8  -4   39.60    7.10
  12  -4   4   60.19    6.50
  -4  -8   4   50.09    7.00
  -4  -8   4   44.30    7.10
  -8  12   4   63.49    6.50
  12  -4   4   56.89    5.80
  -8  12   4   60.79    7.20
  -4  -8   4   50.29    6.40
  12  -4   4   38.30    5.40
  -4  -8   4   62.59    7.50
  -8  12   4   54.29    7.10
  12  -4   4   59.09    6.50
   7   5  -4  150.08   12.50
   7   5  -4  148.89   14.80
   5 -12  -4  143.99   12.70
   7   5  -4  148.29   13.80
   5 -12  -4  160.68   13.60
   5 -12  -4  150.98   12.80
   7   5  -4  131.39   14.00
   7   5  -4  138.29   13.00
  12  -7   4  153.48   11.40
  -5  12   4  158.58   12.80
  12  -7   4  147.19   12.30
  -7  -5   4  139.49   13.20
  -5  12   4  140.79   14.30
  -7  -5   4  150.98   12.80
  -5  12   4  138.89   13.40
  -7  -5   4  154.98   14.50
  12  -7   4  158.48   13.00
  -5  12   4  155.08   11.30
  12  -7   4  138.69   11.40
  -7  -5   4  147.09   13.00
  10   2  -4   86.09   10.40
  10   2  -4   81.89    8.10
   2 -12  -4   85.79    8.40
  10   2  -4   69.39    8.90
  10   2  -4   71.29    7.90
   2 -12  -4   83.19    9.50
   2 -12  -4   48.60    8.40
  10   2  -4   72.49    8.50
  12 -10   4   72.99    6.80
 -10  -2   4   90.19    8.90
  -2  12   4   66.39    7.70
  12 -10   4   67.99    8.10
  12 -10   4   65.29    7.80
  -2  12   4   80.99    9.60
  -2  12   4   72.79    8.10
  12 -10   4   70.49    7.20
 -10  -2   4   74.49    8.20
  -2  12   4   75.49    9.30
 -10  -2   4   89.89    9.40
 -10  -2   4   91.59    8.80
  -1 -12  -4   11.10    5.40
  13  -1  -4    7.90    7.00
  13  -1  -4   10.20    5.30
  -1 -12  -4   13.90    8.30
  -1 -12  -4   20.30    7.40
  13  -1  -4   23.60    9.10
 -12  13  -4   16.50    7.30
  13  -1  -4   16.20    4.90
 -13   1   4   11.20    5.10
  12 -13   4   18.10    4.30
   1  12   4   30.00    6.90
  12 -13   4   17.30    5.30
   1  12   4    9.20    7.90
  12 -13   4    7.90    5.50
 -13   1   4   20.10    6.30
  12 -13   4   10.50    3.70
  -4 -12  -4    7.60    8.70
  -4 -12  -4    6.90    7.90
  16  -4  -4    5.80    5.80
  -4 -12  -4    5.60    9.40
  16  -4  -4    1.00    6.80
  16  -4  -4  -10.00    8.70
  -4 -12  -4    0.40    8.10
 -12  16  -4    9.10    8.50
  16  -4  -4   11.00   12.20
  12 -16   4    7.40    6.30
   4  12   4    9.50   10.80
  12 -16   4    3.50    5.00
   4  12   4    8.60    7.20
  12 -16   4   -4.80    6.90
 -16   4   4    3.70   10.60
 -16   4   4    4.90    5.30
   4  12   4  -14.40   12.20
  19  -7  -4    6.70    8.40
  19  -7  -4    8.70    9.00
  -7 -12  -4   43.90   13.20
   7  12   4    4.60   11.10
  12 -19   4    5.60   10.10
  12 -19   4   38.20    8.80
  19 -13  -4   -4.30    9.10
  19 -13  -4   12.90   13.30
  -6  19  -4   -4.50    8.70
 -13  -6  -4  -17.00   12.40
 -13  -6  -4   -0.40   12.80
  19 -13  -4    1.80    8.10
  19 -13  -4   -7.40   12.50
  -6  19  -4   -7.40   12.40
   6 -19   4   12.30   12.80
  13   6   4  -14.60   11.00
  13   6   4   21.90   17.50
   6 -19   4    8.90   10.00
  13   6   4   -5.60   10.10
  16 -13  -4   10.80    5.80
  -3  16  -4   10.30    7.70
 -13  -3  -4    8.10   13.00
  16 -13  -4   11.90    8.50
  16 -13  -4    7.30    7.80
 -13  -3  -4    6.10    8.20
  16 -13  -4   14.50    8.40
 -13  -3  -4   25.60    7.40
  -3  16  -4   11.10    8.70
  -3  16  -4   15.00    6.70
   3 -16   4   27.30    9.60
   3 -16   4   20.80    7.70
  13   3   4    7.90   10.90
  13   3   4    5.30    7.20
  13   3   4   22.30    7.40
  13   3   4   17.10   10.20
   3 -16   4   11.30   10.10
   0  13  -4  118.89   12.60
  13 -13  -4  121.19   10.90
 -13   0  -4   85.69   11.30
   0  13  -4  107.59   11.80
  13 -13  -4   90.79    9.90
   0  13  -4  109.59   12.20
 -13   0  -4  104.29   10.10
 -13   0  -4   95.59    9.90
  13 -13  -4  116.39   11.50
 -13  13   4  105.59   10.80
 -13  13   4  109.09    9.10
  13   0   4   99.59   11.90
   0 -13   4  104.89   11.30
  13   0   4   98.99   12.20
  13   0   4  105.39   12.50
   0 -13   4  148.89   13.30
   0 -13   4  111.19   12.30
  13   0   4  103.79   11.30
 -13  13   4   93.79    9.80
 -13   3  -4   15.40    6.50
  10 -13  -4    6.70    5.90
   3  10  -4    3.10    6.60
  10 -13  -4    5.00    3.90
   3  10  -4    9.40    6.40
   3  10  -4    9.20    7.30
   3  10  -4   13.80    5.30
  13  -3   4    5.80    4.10
  -3 -10   4    8.30    6.20
  13  -3   4   16.10    3.90
  13  -3   4    8.40    4.50
 -10  13   4    5.00    5.70
 -10  13   4   13.50    7.20
  -3 -10   4   10.10    5.30
 -10  13   4    8.80    3.30
  -3 -10   4    8.70    4.50
   7 -13  -4   66.39    8.10
   6   7  -4   71.89    7.50
 -13   6  -4   55.79    8.60
   6   7  -4   57.09    7.10
   7 -13  -4   64.39    6.90
   6   7  -4   49.60    8.80
   6   7  -4   51.09    7.80
   7 -13  -4   52.49    6.90
   6   7  -4   50.19    8.70
  13  -6   4   46.10    5.30
  -6  -7   4   66.69    7.40
  13  -6   4   61.39    5.90
  -7  13   4   61.59    6.50
  13  -6   4   57.99    6.60
  13  -6   4   55.19    6.00
  -6  -7   4   55.69    7.50
  -6  -7   4   57.79    7.60
  -7  13   4   57.49    8.10
  13  -6   4   56.69    6.50
  -6  -7   4   56.79    8.20
   9   4  -4   93.49   11.20
   9   4  -4  111.09   12.90
   4 -13  -4  127.69   11.10
   9   4  -4  105.99   10.20
   9   4  -4  105.39   11.30
   4 -13  -4  100.19   11.10
   9   4  -4   95.49   11.00
  -9  -4   4  110.29   13.10
  13  -9   4  101.29    9.10
  13  -9   4  115.39    8.80
  -4  13   4  115.49    9.10
  -4  13   4  122.69   11.20
  -4  13   4  112.29   12.00
  -9  -4   4   90.09   10.80
  -9  -4   4  100.59   11.20
  -9  -4   4  107.49   10.80
  13  -9   4  115.89   10.40
  13  -9   4  120.09   11.40
  -4  13   4  133.09   11.80
   1 -13  -4   -5.70    5.60
  12   1  -4   -7.60    5.60
  12   1  -4   -2.30    6.60
  12   1  -4   -5.20    4.30
   1 -13  -4    5.00    7.00
  13 -12   4    7.70    5.10
  13 -12   4    1.30    3.20
 -12  -1   4   -2.10    6.10
 -12  -1   4    6.80    5.20
  -1  13   4   -1.40    7.80
  -1  13   4    3.20    7.60
  13 -12   4    2.60    3.20
 -12  -1   4   -4.50    3.70
  13 -12   4    3.70    4.80
  13 -12   4    5.90    3.30
  -1  13   4    3.20    5.30
  13 -12   4    0.00    4.40
  15  -2  -4   20.60   12.20
 -13  15  -4   23.40    8.70
  -2 -13  -4   13.00    6.90
  15  -2  -4   18.40    6.40
  15  -2  -4    5.30    6.10
  15  -2  -4   13.70    5.30
  -2 -13  -4    7.50    8.00
  15  -2  -4    7.30    9.10
  13 -15   4   11.60    4.60
  13 -15   4   -5.20    7.90
 -15   2   4   23.10    7.60
   2  13   4    1.30    6.90
   2  13   4    9.00    9.90
  13 -15   4   13.90    5.60
 -15   2   4   22.20    8.70
 -15   2   4    8.40    5.90
  13 -15   4   23.10    7.00
  18  -5  -4    6.00    8.10
  18  -5  -4   19.20    8.80
 -13  18  -4   12.40   10.90
  -5 -13  -4   31.20   10.60
  -5 -13  -4   39.40   12.50
  13 -18   4   18.10    8.20
 -18   5   4   13.90   11.60
  13 -18   4   23.00    9.80
   5  13   4   26.20   10.10
  13 -18   4   21.70    9.60
 -18   5   4   21.40    6.70
  21  -8  -4   -3.40   12.30
  -8 -13  -4   19.20   18.80
  13 -21   4   11.30   11.20
  13 -21   4    5.50   12.90
  18 -14  -4    5.00    9.60
  -4  18  -4    3.60   11.00
 -14  -4  -4   11.70   10.10
 -14  -4  -4    8.60   10.40
  18 -14  -4    3.90    7.00
  18 -14  -4    3.00   10.40
  18 -14  -4    3.00   11.00
  14   4   4    5.00    9.40
  14   4   4   -3.40   12.40
   4 -18   4  -16.30   13.60
  14   4   4    4.70    9.70
   4 -18   4   -2.70    9.90
  15 -14  -4   11.80    5.70
  15 -14  -4   16.60    7.70
  -1  15  -4    7.70    9.50
 -14  -1  -4   18.50    6.20
  -1  15  -4   19.10   13.40
 -14  -1  -4    9.10    8.10
  15 -14  -4   17.00    6.00
  -1  15  -4   20.20   13.30
  15 -14  -4   17.80    8.60
   1 -15   4   12.40    7.40
   1 -15   4   14.80   10.10
   1 -15   4   17.40    9.80
  14   1   4   16.70    8.90
  14   1   4   18.00    7.10
  14   1   4   11.50    7.20
  14   1   4   14.70   10.20
   2  12  -4   80.69    9.90
  12 -14  -4   65.99    8.00
   2  12  -4   60.89   10.50
 -14   2  -4   67.29   10.30
  12 -14  -4   69.19    9.30
   2  12  -4   74.69   10.70
  12 -14  -4   89.79    9.80
  14  -2   4   55.79    8.20
  14  -2   4   49.70    7.80
 -12  14   4   67.89    7.30
  14  -2   4   81.99    9.70
 -12  14   4   67.09    8.10
  14  -2   4   85.69    8.90
  -2 -12   4   66.29   10.20
  -2 -12   4   77.19    9.10
 -14   5  -4   -1.30    7.20
   5   9  -4    4.40    8.20
   9 -14  -4   -5.50    4.20
   5   9  -4    4.10    6.80
   9 -14  -4    3.30    6.50
   5   9  -4    9.50    7.20
   9 -14  -4   -4.90    4.10
   5   9  -4   -5.10    4.50
  14  -5   4   -0.80    3.60
  -9  14   4   -0.10    4.20
  -5  -9   4    8.90    6.20
  -9  14   4    3.70    6.70
  -5  -9   4    6.20    5.40
  14  -5   4    8.40    3.70
  -9  14   4    8.00    5.80
  14  -5   4    1.30    5.20
  14  -5   4   -4.40    4.40
   6 -14  -4  152.28   13.60
   8   6  -4  143.69   16.70
   6 -14  -4  130.59   14.70
   8   6  -4  135.19   15.90
   8   6  -4  149.39   13.20
   6 -14  -4  150.38   14.20
   8   6  -4  169.88   13.90
  -8  -6   4  137.89   14.80
  14  -8   4  158.68   14.00
  -6  14   4  163.88   13.70
  -8  -6   4  136.49   14.10
  -6  14   4  153.28   15.10
  14  -8   4  154.08   12.10
  14  -8   4  145.59   13.30
  -8  -6   4  145.89   14.00
  -6  14   4  157.68   16.00
  11   3  -4   70.39    9.70
   3 -14  -4  123.59   11.60
  11   3  -4   89.49   10.90
   3 -14  -4  103.09   11.00
  11   3  -4   85.89   11.00
  11   3  -4  100.99   12.10
  -3  14   4  111.59   12.90
  -3  14   4  100.29   11.60
 -11  -3   4   92.69   10.00
  -3  14   4  109.39    9.30
 -11  -3   4   84.39   10.70
  14 -11   4  108.79    8.90
  14 -11   4  107.99   11.90
  14 -11   4  103.79   11.80
 -11  -3   4  103.49   10.60
  14 -11   4  114.29    8.70
  -3  14   4   98.19   11.80
  14 -11   4  101.59   10.90
  14   0  -4   22.90    6.60
  14   0  -4   21.80   11.00
   0 -14  -4   30.50    6.90
  14   0  -4   21.30    9.50
   0 -14  -4   11.60    8.70
  14   0  -4   22.10    6.20
  14 -14   4   20.70    4.90
 -14   0   4   27.30   10.40
 -14   0   4   15.60    7.80
  14 -14   4   19.80    3.30
  14 -14   4   36.60    8.80
   0  14   4   26.60    7.70
 -14   0   4   29.70    6.90
  14 -14   4   19.80    6.80
  14 -14   4   13.00    4.40
  17  -3  -4    8.60    7.90
 -14  17  -4    8.10   10.50
  -3 -14  -4   -8.20   10.20
  -3 -14  -4   -6.30    8.80
  17  -3  -4   -6.40    8.20
   3  14   4   24.90    9.20
 -17   3   4    4.10    7.10
 -17   3   4    2.80    9.10
  14 -17   4    8.20    8.80
  14 -17   4   10.50   10.10
  14 -17   4   -4.50    6.50
  14 -17   4    2.10    6.20
  20  -6  -4   11.60   11.80
  20  -6  -4   10.00   11.40
  -6 -14  -4   26.60   15.40
  14 -20   4    7.80    9.50
   6  14   4    2.40   14.70
  14 -20   4    7.50   10.70
  -5  20  -4   -3.10   12.70
  20 -15  -4   16.80   10.30
  20 -15  -4   -1.50   13.40
 -15  -5  -4   29.40   15.10
  15   5   4   20.40   13.70
   5 -20   4   -0.20   13.50
   5 -20   4   27.30   18.50
  15   5   4   -4.00   13.40
  -2  17  -4   -1.60   10.20
  17 -15  -4   11.50   10.70
  17 -15  -4   -0.20    7.30
 -15  -2  -4   -3.20    9.30
 -15  -2  -4    2.70    8.10
  -2  17  -4    0.80    9.10
  17 -15  -4   -3.90   11.70
  17 -15  -4    4.50    7.20
  15   2   4   -2.00    8.90
   2 -17   4  -20.60    9.30
  15   2   4   16.80   11.50
   2 -17   4   -9.80   12.90
  15   2   4    0.20    8.70
   1  14  -4   44.10    8.30
  14 -15  -4   40.30    6.90
 -15   1  -4   34.30    5.00
  14 -15  -4   19.70    8.80
   1  14  -4   38.10   10.20
  14 -15  -4   28.40   10.60
 -15   1  -4   35.70    6.80
  15  -1   4   19.40    7.30
  -1 -14   4   24.60   11.30
 -14  15   4   31.50    7.60
  15  -1   4   24.10    8.30
  15  -1   4   30.20   10.00
  -1 -14   4   36.50    8.80
  -1 -14   4   35.40   10.40
  11 -15  -4   -1.60    5.30
 -15   4  -4    2.60    7.70
   4  11  -4    8.40    9.10
  11 -15  -4    2.10    7.70
   4  11  -4   -1.40    9.20
  15  -4   4    3.60    4.90
 -11  15   4   10.90    7.30
  15  -4   4    5.60    5.10
  -4 -11   4    8.20    7.50
  15  -4   4   16.40    7.20
  -4 -11   4    1.60    5.90
 -11  15   4    9.80    4.10
   8 -15  -4   65.19    8.30
   7   8  -4   45.10    7.80
   8 -15  -4   66.69    8.50
   7   8  -4   51.29   11.20
   7   8  -4   44.20   10.00
   8 -15  -4   68.09    9.20
  15  -7   4   76.89    7.40
  -8  15   4   55.79    9.70
  -8  15   4   71.79    9.30
  -7  -8   4   51.79    8.70
  15  -7   4   83.09    8.60
  -7  -8   4   57.79    8.70
  -8  15   4   69.99    7.90
  15  -7   4   75.69    8.20
  -7  -8   4   52.19    9.80
   5 -15  -4   30.60    8.50
  10   5  -4   15.80    8.50
   5 -15  -4   33.80    6.80
  10   5  -4   24.20    6.00
  10   5  -4   34.40    5.70
  10   5  -4    6.30    7.00
 -10  -5   4   40.50    8.00
  -5  15   4   28.60    9.90
  -5  15   4   22.80    8.40
  -5  15   4   24.30    5.10
 -10  -5   4   28.40    6.70
  -5  15   4   29.00    3.70
  -5  15   4   30.60    6.90
 -10  -5   4   27.20   12.30
  15 -10   4   31.20    4.30
   2 -15  -4   16.40    8.20
   2 -15  -4   13.00    8.10
  13   2  -4   13.00    8.00
   2 -15  -4   14.40    8.60
  13   2  -4    2.30    6.10
   2 -15  -4   -1.30    6.70
  13   2  -4    2.40    6.00
  13   2  -4    1.60    9.00
  15 -13   4   14.80    7.30
  15 -13   4    0.30    6.20
  15 -13   4    8.90    3.50
  15 -13   4    3.90    6.00
  -2  15   4    5.10    5.10
 -13  -2   4   14.10    9.80
  15 -13   4    8.70    4.20
 -13  -2   4   10.10    5.50
  15 -13   4    7.00    4.50
  -2  15   4   13.70    7.10
 -13  -2   4    0.00    7.70
 -13  -2   4   11.80    6.60
  -2  15   4    8.30   10.70
  16  -1  -4    4.00    7.30
  16  -1  -4    2.50    8.00
  -1 -15  -4   10.60    8.30
  -1 -15  -4    4.00   10.10
  16  -1  -4   -1.90    7.70
  15 -16   4    9.60    5.60
  15 -16   4    8.90    9.30
 -16   1   4   17.60    8.10
  15 -16   4   10.70    6.20
   1  15   4   -8.30    8.90
 -16   1   4   14.40    9.10
  15 -16   4    2.50    8.40
  19  -4  -4   30.20   10.60
  -4 -15  -4   13.60   13.30
  -4 -15  -4   31.30   14.30
  19  -4  -4   13.30   10.60
   4  15   4   13.80   18.50
  15 -19   4   22.30   11.70
  15 -19   4   16.60    9.30
  15 -19   4   42.60    9.50
   4  15   4   39.70   14.30
  15 -19   4   47.40   15.60
 -16  -3  -4   23.20   12.20
  -3  19  -4   16.10   12.30
  19 -16  -4  -16.90   13.70
  -3  19  -4   18.40   15.40
  19 -16  -4    7.70    9.20
   3 -19   4   -1.40   13.70
   3 -19   4   52.79   19.70
  16   3   4   29.00   12.40
  16   3   4   -5.40   12.50
 -16   0  -4    9.90   13.60
  16 -16  -4  -14.10    9.20
  16 -16  -4   -9.10    6.50
  16 -16  -4   -1.60   10.00
   0  16  -4    7.60   11.60
   0  16  -4   10.90    9.20
 -16   0  -4    0.60    5.90
   0  16  -4    1.20   12.90
   0 -16   4    3.90   12.80
  16   0   4    4.30    7.90
  16   0   4   13.40   15.10
  16   0   4    5.20    8.50
  16   0   4   -1.30   10.00
   0 -16   4    9.50    9.70
   3  13  -4   22.80   12.00
  13 -16  -4   26.40    9.30
  13 -16  -4   27.60    8.50
   3  13  -4   19.50   10.80
 -16   3  -4    6.10   15.50
  13 -16  -4   31.30    7.20
   3  13  -4   25.60    8.20
  16  -3   4   24.30    6.80
 -13  16   4   26.20    6.70
  16  -3   4   26.10    7.20
  16  -3   4   32.30    9.40
 -13  16   4   20.10    9.90
 -13  16   4   24.50    4.60
  -3 -13   4   26.30    9.90
  -3 -13   4   43.20   10.30
  16  -3   4   32.80    8.00
   6  10  -4   15.30    6.30
   6  10  -4    2.90   10.90
   6  10  -4   -4.80    8.90
   6  10  -4   11.60   10.90
  10 -16  -4   11.40    6.40
  10 -16  -4    6.90    8.50
  10 -16  -4   22.30    7.00
 -10  16   4   13.80    8.80
  16  -6   4    3.80    7.10
  16  -6   4   14.00    5.30
  -6 -10   4    4.60    8.20
 -10  16   4   13.10    8.50
  -6 -10   4    3.20    6.30
 -10  16   4   16.40    5.30
  -6 -10   4   21.50    8.40
  16  -6   4   15.20    6.40
   7 -16  -4   13.90    6.50
   7 -16  -4   11.30    8.80
   9   7  -4   20.00    5.90
   9   7  -4   18.60    6.70
   9   7  -4   12.60    9.50
  -9  -7   4    9.00    7.00
  -7  16   4    7.00    6.10
  16  -9   4   13.80    5.90
  16  -9   4   16.00    6.20
  -7  16   4    8.00    8.80
  -9  -7   4   17.20    8.00
  16  -9   4   10.80    4.10
  -7  16   4   14.20    8.20
   4 -16  -4   23.00   10.20
   4 -16  -4   19.70    7.80
   4 -16  -4   18.00    8.80
  12   4  -4   11.50    6.30
  12   4  -4   15.10   10.70
  12   4  -4    9.00    9.40
  12   4  -4   14.70    6.50
  -4  16   4   17.80    6.70
  -4  16   4   10.10    4.00
  -4  16   4    1.60   10.40
  -4  16   4   18.50    9.60
 -12  -4   4    5.40    6.40
 -12  -4   4   15.80   11.40
  16 -12   4    9.30    7.20
  -4  16   4    8.10    7.20
  16 -12   4   20.80    6.70
  16 -12   4    6.00    7.10
 -12  -4   4   14.10    7.80
  16 -12   4   17.10    4.50
  15   1  -4    5.70    8.80
   1 -16  -4    8.70   10.60
  15   1  -4    8.70    8.00
   1 -16  -4   -1.60    8.40
  15   1  -4    4.80    7.30
  16 -15   4    9.40    5.20
  16 -15   4    6.80    5.00
  16 -15   4   18.10    9.60
 -15  -1   4   15.00    9.10
  16 -15   4    7.60    4.30
  -1  16   4   -6.00    6.80
  -1  16   4    4.80    8.90
  16 -15   4    5.10    8.30
  -1  16   4   19.40    9.90
  18  -2  -4   -6.90   10.10
  -2 -16  -4   20.80   12.20
  -2 -16  -4   15.10   14.70
  18  -2  -4   -5.60   10.20
   2  16   4    6.20   12.20
  16 -18   4    3.10    7.50
 -18   2   4   -6.00    9.60
  16 -18   4    0.60   11.20
  16 -18   4   10.80   12.30
  -1  18  -4    2.30   11.60
  18 -17  -4    8.00    9.70
  18 -17  -4    4.60   12.20
  17   1   4  -18.90   11.60
   1 -18   4    0.10   13.10
   1 -18   4   -3.30   17.40
  17   1   4   -3.80   10.90
  15 -17  -4   12.40    7.50
  15 -17  -4   -7.00    9.80
  15 -17  -4    6.90   11.40
   2  15  -4   10.50   12.60
   2  15  -4   15.20    9.80
  -2 -15   4    2.00    9.40
  17  -2   4   18.20    8.90
  17  -2   4   22.40   12.10
 -15  17   4   13.40    9.80
  17  -2   4   18.00    8.70
  -2 -15   4    9.40   11.80
 -17   5  -4    7.80   13.00
  12 -17  -4   15.40    9.80
  12 -17  -4   -5.20    6.60
 -12  17   4   -0.70    5.00
  17  -5   4    7.20    9.10
  17  -5   4   -5.70    6.60
  17  -5   4   -3.70    7.20
  -5 -12   4   10.60    8.30
  -5 -12   4   -4.90    9.40
 -12  17   4    9.70    9.90
   8   9  -4   -9.20   12.60
   9 -17  -4   -4.60    7.20
   9 -17  -4   -0.50    9.60
   8   9  -4    1.10    6.20
   8   9  -4    7.90   11.50
  17  -8   4    1.00    5.20
  -9  17   4    8.50    9.90
  -8  -9   4   -3.10    8.20
  17  -8   4   -1.30    7.60
  17  -8   4    4.20    6.30
  -8  -9   4   -7.20   11.10
  -9  17   4   -2.70    8.20
  -9  17   4   -7.70    6.00
  -8  -9   4   -3.70    8.30
   6 -17  -4   11.80    9.30
  11   6  -4   28.30   11.20
  11   6  -4    9.40    6.20
  11   6  -4    8.10    6.50
   6 -17  -4   31.70    8.10
  -6  17   4   11.70    9.40
  -6  17   4   16.30   12.10
  -6  17   4   16.40   11.10
  17 -11   4   11.90    7.30
  17 -11   4   12.90    5.00
 -11  -6   4    7.90   10.10
 -11  -6   4   20.50    9.00
  17 -11   4    8.10    9.30
  17 -11   4   13.90    7.30
   3 -17  -4   31.10    9.40
  14   3  -4    2.30   10.80
  14   3  -4    1.20    8.00
  14   3  -4   -7.20    8.30
   3 -17  -4    7.10   11.20
  17 -14   4   11.20    8.40
  17 -14   4   -1.70    8.20
  -3  17   4    5.90    5.50
 -14  -3   4   12.70    7.50
  -3  17   4    0.50    9.00
  17 -14   4    4.30    9.80
 -14  -3   4   14.00    9.80
  17 -14   4    4.20    5.10
  -3  17   4   -4.40   11.90
   0 -17  -4   11.50   11.60
  17   0  -4   33.90   10.50
   0 -17  -4   25.80   14.70
  17   0  -4    8.10    9.80
  17 -17   4   31.10    7.70
   0  17   4   -7.60   18.10
 -17   0   4   13.40   13.60
  17 -17   4   15.20    6.10
  17 -17   4   24.40   11.90
  17 -17   4   25.20   11.90
 -17   0   4    9.40   11.20
   0  17   4    8.50   12.00
   0  17   4   11.60   10.30
  17 -18  -4  -10.30   12.80
   1  17  -4   19.40   12.90
  17 -18  -4   10.50    9.10
  -1 -17   4    3.50   12.90
  -1 -17   4  -28.80   17.50
  18  -1   4   20.30   11.80
  18  -1   4   -6.60   10.90
  14 -18  -4   -8.90   10.40
  14 -18  -4   22.50    8.10
   4  14  -4    0.00   10.10
  14 -18  -4    6.60   17.70
  -4 -14   4   24.20   14.40
  18  -4   4    3.20   11.70
  -4 -14   4  -21.10    9.60
 -14  18   4   19.80   11.20
  18  -4   4   10.00    8.90
  18  -4   4   15.00    9.00
  11 -18  -4    4.80    9.70
  11 -18  -4   -0.60   15.40
   7  11  -4  -14.40    7.30
   7  11  -4   -5.30   15.70
  18  -7   4    8.90    8.30
 -11  18   4   -5.60    6.20
 -11  18   4   14.70   11.40
  18  -7   4   -1.50    9.30
  -7 -11   4    3.50    9.20
  18  -7   4   10.10    7.30
 -11  18   4    2.50    9.10
  -7 -11   4    6.70   10.30
   8 -18  -4   19.40    8.90
  10   8  -4   -2.90    7.20
  10   8  -4    6.80    7.40
   8 -18  -4   17.50    8.80
  10   8  -4   13.40   13.60
  18 -10   4   14.00    8.50
  -8  18   4   19.80    8.30
 -10  -8   4   -0.20    9.40
  -8  18   4   27.40   13.50
 -10  -8   4   29.00   10.60
  -8  18   4   15.50    9.80
  18 -10   4   16.60   11.10
  18 -10   4   25.70    9.10
  18 -10   4   28.20    6.10
  13   5  -4    5.30    7.80
  13   5  -4   -4.20    8.10
   5 -18  -4    5.40    9.90
   5 -18  -4    8.20   11.40
  13   5  -4   23.40   12.60
  -5  18   4   32.40   10.70
  18 -13   4    2.60    9.20
  -5  18   4    1.50    6.40
  18 -13   4    5.70   10.20
  18 -13   4    6.20   10.00
  -5  18   4    8.80   12.10
 -13  -5   4    7.20   11.00
 -13  -5   4    3.90   15.30
 -13  -5   4   16.30    9.40
  18 -13   4   18.10    5.70
  16   2  -4    7.30    9.60
   2 -18  -4   33.10   11.70
   2 -18  -4  -27.60   15.20
  16   2  -4  -18.10    9.60
  -2  18   4    4.70    7.60
  -2  18   4   10.90   11.90
  18 -16   4    1.50   13.20
  18 -16   4    3.60    7.10
 -16  -2   4    7.20   12.20
 -16  -2   4   12.90   12.50
  18 -16   4   -8.40   10.90
  16 -19  -4  -16.90   13.60
  16 -19  -4    1.10   10.00
   3  16  -4    7.80   22.40
   3  16  -4   14.40   13.80
  19  -3   4    8.60   11.60
  -3 -16   4   20.90   13.30
  -3 -16   4   22.70   18.40
  19  -3   4    7.60   11.80
  13 -19  -4    2.30    8.70
   6  13  -4    3.20   11.70
 -13  19   4   10.70   12.80
  -6 -13   4  -11.50   13.00
  -6 -13   4   14.00   11.60
  19  -6   4   13.40   10.10
  19  -6   4    4.20   12.10
  19  -6   4   -2.60    8.60
   9  10  -4    9.70    8.70
  10 -19  -4   23.40    9.30
  19  -9   4    4.10   14.20
 -10  19   4   16.70   10.40
 -10  19   4  -12.20   14.30
  19  -9   4   15.70   10.50
  -9 -10   4   -4.20   11.10
  -9 -10   4  -13.60   11.30
 -10  19   4   -3.80    8.40
  19  -9   4   14.00    8.70
  19  -9   4   16.70    7.90
  12   7  -4   37.30   10.00
  12   7  -4   11.20   17.30
  12   7  -4   18.60    9.00
   7 -19  -4   21.70   11.80
   7 -19  -4   11.80   10.40
 -12  -7   4   28.20   10.90
  -7  19   4   25.50   11.20
  19 -12   4   22.50   10.90
 -12  -7   4   10.80   12.40
  19 -12   4    8.70    9.20
  19 -12   4   21.20    6.80
  19 -12   4   12.70   12.40
  15   4  -4    2.60   15.00
  15   4  -4   -0.70   10.80
  15   4  -4   15.20   10.10
   4 -19  -4   20.10   12.20
   4 -19  -4  -19.60   14.60
  -4  19   4    2.60   12.70
  19 -15   4    5.80   12.90
 -15  -4   4  -12.00   13.10
  19 -15   4    2.50    7.30
  19 -15   4    8.10   12.90
   5  15  -4  -18.00   14.50
  15 -20  -4   -0.60   10.80
  15 -20  -4   11.50   17.50
  20  -5   4    1.10   12.40
  20  -5   4   18.10   12.70
  -5 -15   4   25.70   19.90
  -5 -15   4    2.80   15.20
  12 -20  -4   22.70   10.80
 -12  20   4   17.40   16.10
  20  -8   4    3.10   10.50
  20  -8   4   17.00   10.00
  -8 -12   4   21.30   14.90
  -8 -12   4   21.20   14.40
  20  -8   4    8.60   13.00
   9 -20  -4   27.60   11.40
   9 -20  -4   -2.70   11.40
  11   9  -4    6.10   10.30
  20 -11   4    8.30    8.20
  20 -11   4    1.80   14.20
  20 -11   4   10.00   10.80
 -11  -9   4    1.30   12.80
 -11  -9   4  -11.20   13.20
   6 -20  -4   35.70   15.80
  14   6  -4   11.00   11.70
   6 -20  -4   -4.00   13.30
  14   6  -4   -8.70   10.40
 -14  -6   4   -0.30   14.80
  -6  20   4    6.00   13.50
  20 -14   4    8.30    8.50
  20 -14   4   -3.10   11.30
 -14  -6   4   -4.10   11.90
  11 -21  -4   30.70   13.10
  21 -10   4    4.50   11.50
 -10 -11   4    9.00   16.40
 -10 -11   4    6.50   16.90
  21 -10   4    8.80   13.60
   8 -21  -4    6.90   14.70
  -8  21   4    0.60   14.30
 -13  -8   4  -11.00   16.50
  21 -13   4   -9.70   13.00
 -13  -8   4   -8.50   14.10
   0  -1  -5   80.79    6.50
   0  -1  -5   80.99    6.80
   1   0  -5   89.69    6.60
  -1   1  -5   89.29    6.40
   1   0  -5   87.99    6.70
   1   0  -5   85.19    6.60
  -1   1  -5   85.59    6.80
   1   0  -5   88.59    6.90
  -1   1  -5   85.59    6.40
   0  -1  -5   77.39    6.70
   1  -1   5   86.89    6.70
  -1   0   5   86.59    6.80
   1  -1   5   84.59    6.50
   0   1   5   81.19    6.60
   0   1   5   86.19    6.80
  -1   0   5   86.19    6.50
  -1   0   5   92.49    6.70
   1  -1   5   84.79    6.40
   0   1   5   76.09    6.60
  -1   0   5   80.39    6.70
   0   2  -5 3125.09  225.88
   2  -2  -5 3159.58  225.98
   0   2  -5 3036.70  225.98
  -2   0  -5 3135.89  225.78
   0   2  -5 3185.48  225.88
   2  -2  -5 3160.88  225.88
   2  -2  -5 3193.08  225.98
   0   2  -5 3047.40  225.98
   2  -2  -5 3186.78  225.98
  -2   0  -5 2964.90  225.78
  -2   0  -5 3158.78  225.78
   0  -2   5 3139.69  225.88
  -2   2   5 3180.68  225.98
   0  -2   5 3111.89  225.98
  -2   2   5 3149.28  225.98
   2   0   5 3116.39  225.78
   0  -2   5 3163.88  226.08
   0  -2   5 3109.19  225.88
  -2   2   5 3179.78  225.98
   0  -2   5 3108.09  225.88
   2   0   5 3063.79  225.78
   2   0   5 3011.20  226.08
   3  -1  -5  185.18   14.00
  -2   3  -5  180.98   13.90
  -1  -2  -5  192.68   13.70
  -1  -2  -5  185.78   13.80
   3  -1  -5  191.68   13.80
   3  -1  -5  180.58   14.00
  -2   3  -5  183.98   13.80
   3  -1  -5  184.58   13.80
   1   2   5  184.38   13.80
   1   2   5  186.88   14.10
   2  -3   5  171.88   13.80
   1   2   5  181.98   14.00
   2  -3   5  177.78   13.50
  -3   1   5  194.78   13.70
  -3   1   5  180.88   14.00
   2  -3   5  186.78   13.70
   2  -3   5  185.88   13.60
  -3   1   5  178.38   13.90
  -3   1   5  189.98   13.80
  -3   1   5  179.28   13.80
  -3  -1  -5 3503.05  251.27
   4  -3  -5 3424.56  251.37
  -1   4  -5 3482.15  251.27
   4  -3  -5 3451.45  251.47
  -1   4  -5 3475.45  251.27
  -3  -1  -5 3534.15  251.27
  -1   4  -5 3367.26  251.27
   4  -3  -5 3551.94  251.37
   4  -3  -5 3507.65  251.37
  -3  -1  -5 3378.56  251.27
  -1   4  -5 3499.75  251.47
   3   1   5 3483.15  251.27
   3   1   5 3480.05  251.27
  -4   3   5 3448.05  251.47
   1  -4   5 3506.05  251.47
   1  -4   5 3421.16  251.27
   3   1   5 3459.45  251.27
   1  -4   5 3488.85  251.27
  -4   3   5 3532.05  251.37
  -4   3   5 3465.85  251.37
  -4   3   5 3526.25  251.37
   1  -4   5 3422.06  251.27
   2   1  -5   48.10    4.00
   2   1  -5   44.30    4.50
   2   1  -5   38.50    4.30
   1  -3  -5   42.50    4.20
   2   1  -5   47.40    4.60
   1  -3  -5   38.10    4.00
   2   1  -5   53.69    4.30
   1  -3  -5   44.80    4.50
  -1   3   5   33.50    3.90
   3  -2   5   36.90    3.90
  -1   3   5   36.50    4.00
  -2  -1   5   42.50    4.10
  -2  -1   5   41.90    4.30
  -2  -1   5   47.90    4.30
  -2  -1   5   32.30    4.30
  -1   3   5   40.60    4.10
  -2  -1   5   35.00    4.20
   5  -2  -5   64.39    5.90
  -2  -3  -5   51.69    5.50
  -3   5  -5   62.29    5.70
   5  -2  -5   65.09    5.30
  -2  -3  -5   49.70    5.40
  -2  -3  -5   55.49    5.60
  -3   5  -5   61.79    5.20
   5  -2  -5   59.19    5.40
   5  -2  -5   63.29    5.70
   3  -5   5   60.19    5.40
   2   3   5   55.89    5.90
  -5   2   5   60.59    5.60
   2   3   5   53.59    5.90
   3  -5   5   60.09    4.80
  -5   2   5   68.49    5.60
  -5   2   5   59.89    6.00
   3  -5   5   66.09    4.90
   2   3   5   61.99    5.30
  -5   2   5   62.79    5.30
  -4  -2  -5  930.11   67.09
   6  -4  -5  944.01   67.19
  -2   6  -5  915.11   66.89
   6  -4  -5  927.31   66.99
   6  -4  -5  912.91   67.09
  -4  -2  -5  935.81   66.99
  -2   6  -5  936.01   67.29
  -4  -2  -5  915.11   66.99
  -2   6  -5  940.21   66.89
  -2   6  -5  894.01   66.89
   6  -4  -5  912.21   67.09
   2  -6   5  892.31   66.99
   4   2   5  939.81   66.99
  -6   4   5  944.71   67.09
  -6   4   5  900.91   66.99
  -6   4   5  913.01   67.29
   2  -6   5  928.41   66.99
  -6   4   5  947.51   67.09
   4   2   5  883.71   67.09
   4   2   5  901.71   67.19
   4   2   5  938.31   66.99
   2  -6   5  925.61   67.29
   2  -6   5  898.51   66.89
   1   3  -5   23.00    2.60
   1   3  -5   17.60    2.60
   1   3  -5   21.40    3.20
   3  -4  -5   26.50    2.90
   1   3  -5   32.10    3.10
   3  -4  -5   20.40    3.00
   1   3  -5   26.90    3.30
  -4   1  -5   26.30    2.60
   3  -4  -5   17.40    2.60
  -3   4   5   19.70    2.70
  -3   4   5   18.20    2.50
   4  -1   5   24.90    2.60
  -1  -3   5   24.90    2.80
  -1  -3   5   20.10    2.80
  -1  -3   5   25.30    3.10
   4  -1   5   28.90    2.60
  -1  -3   5   30.60    2.90
   4  -1   5   24.10    2.50
  -3   4   5   18.70    3.10
  -1  -3   5   23.10    3.00
   0  -4  -5  101.39    9.20
   4   0  -5  117.39    9.60
   4   0  -5  127.99    9.30
   4   0  -5  125.29    9.10
   0  -4  -5  106.29    9.10
   4   0  -5  116.59    9.10
   4   0  -5  119.79    9.00
   0   4   5  105.59    9.10
   0   4   5  100.99    9.40
  -4   0   5  121.59    9.30
   0   4   5  108.19    9.60
   0   4   5  101.69    9.10
  -4   0   5  119.29    9.10
  -4   0   5  114.09    9.40
   4  -4   5  124.19    8.90
  -4   0   5  122.09    9.20
  -4   0   5  126.89    9.00
   4  -4   5  118.99    9.10
  -4   7  -5  186.68   14.70
  -3  -4  -5  212.98   15.50
   7  -3  -5  195.88   15.50
   7  -3  -5  208.78   15.70
   7  -3  -5  198.88   15.20
  -4   7  -5  204.78   14.70
  -4   7  -5  194.88   15.70
   7  -3  -5  217.28   15.50
  -3  -4  -5  195.88   15.30
  -3  -4  -5  201.88   15.60
  -4   7  -5  203.78   15.00
   4  -7   5  197.18   15.00
   4  -7   5  205.78   14.80
   3   4   5  217.98   15.80
   4  -7   5  198.08   15.50
  -7   3   5  196.08   15.30
  -7   3   5  191.38   15.90
  -7   3   5  202.68   15.40
   3   4   5  212.08   15.80
  -7   3   5  180.48   14.90
  -3   8  -5  203.68   14.10
  -5  -3  -5  186.68   14.90
  -5  -3  -5  178.58   14.30
   8  -5  -5  179.58   14.70
  -3   8  -5  198.58   14.30
  -5  -3  -5  181.68   14.60
   8  -5  -5  185.58   14.60
   8  -5  -5  194.08   14.70
   8  -5  -5  187.18   14.30
  -3   8  -5  188.38   14.20
   5   3   5  179.78   15.00
  -8   5   5  188.98   13.70
  -8   5   5  178.98   14.50
   3  -8   5  178.18   14.50
  -8   5   5  186.78   15.40
   5   3   5  181.78   14.40
   3  -8   5  178.98   14.20
   3  -8   5  196.68   14.70
  -8   5   5  193.98   14.30
   5   3   5  179.38   14.40
   5   3   5  178.28   14.90
  -5   0  -5  240.18   17.60
   5  -5  -5  240.18   18.20
   0   5  -5  228.68   18.00
  -5   0  -5  230.98   17.70
   5  -5  -5  235.48   17.90
   0   5  -5  234.68   18.40
   5  -5  -5  241.88   17.90
  -5   0  -5  230.68   18.00
   0   5  -5  228.68   18.00
   0   5  -5  242.38   17.90
   5  -5  -5  240.78   18.20
   5   0   5  247.68   17.80
   0  -5   5  243.08   18.00
   0  -5   5  242.98   18.00
  -5   5   5  243.38   17.90
   0  -5   5  243.38   18.20
  -5   5   5  249.68   17.90
  -5   5   5  245.08   18.00
   5   0   5  245.98   17.90
   5   0   5  226.18   17.90
   0  -5   5  232.78   18.20
   0  -5   5  245.88   18.00
  -5   5   5  253.67   18.00
   3   2  -5   45.10    5.20
   3   2  -5   46.10    4.70
   2  -5  -5   54.39    5.20
   3   2  -5   51.99    5.10
   3   2  -5   46.30    5.20
   2  -5  -5   54.89    4.70
   3   2  -5   44.20    4.50
  -2   5   5   49.70    4.50
  -2   5   5   53.99    5.30
  -3  -2   5   47.50    4.90
  -3  -2   5   47.40    5.20
  -2   5   5   51.99    4.70
   5  -3   5   61.99    4.60
  -3  -2   5   37.60    4.70
  -2   5   5   59.89    5.40
  -3  -2   5   46.10    4.90
  -3  -2   5   51.99    4.60
   6  -1  -5    0.90    2.50
   6  -1  -5    6.30    1.80
   6  -1  -5    2.30    2.90
   6  -1  -5    1.40    1.80
  -1  -5  -5   -4.00    2.50
  -1  -5  -5    3.60    1.90
  -1  -5  -5   -1.30    2.20
   6  -1  -5    2.40    1.80
  -5   6  -5    3.70    2.60
  -6   1   5    2.60    2.40
   1   5   5   -0.20    1.80
  -6   1   5    1.00    1.80
   5  -6   5    1.70    1.40
   1   5   5    2.30    3.20
   1   5   5    0.80    3.00
   5  -6   5   -0.40    2.00
   5  -6   5    4.60    1.50
  -6   1   5    1.60    1.60
  -6   1   5    0.20    2.50
   5  -6   5    2.10    1.40
   9  -4  -5   65.19    6.40
  -4  -5  -5   65.69    7.20
  -4  -5  -5   63.09    6.60
  -4  -5  -5   53.39    6.80
  -5   9  -5   63.09    5.60
   9  -4  -5   62.19    5.90
  -5   9  -5   62.19    5.50
  -9   4   5   61.79    6.90
   5  -9   5   63.69    5.80
   4   5   5   66.59    7.30
   4   5   5   71.49    6.30
  -9   4   5   71.79    6.10
   4   5   5   72.19    7.20
  -9   4   5   71.79    7.30
   5  -9   5   57.29    6.70
  10  -6  -5   38.50    4.60
  10  -6  -5   40.10    5.20
  -4  10  -5   40.70    3.90
  -6  -4  -5   31.50    5.10
  -4  10  -5   39.20    4.40
  -6  -4  -5   30.90    4.90
  10  -6  -5   35.60    4.00
  10  -6  -5   35.40    5.40
  -6  -4  -5   32.70    4.50
  -4  10  -5   33.30    3.70
   4 -10   5   33.70    4.20
 -10   6   5   34.00    4.60
   6   4   5   29.90    5.70
   6   4   5   24.40    6.90
   6   4   5   25.70    4.10
 -10   6   5   36.40    5.80
 -10   6   5   31.60    3.90
   6   4   5   20.30    3.90
   4 -10   5   29.80    4.90
   7  -6  -5  138.59   11.90
  -1   7  -5  145.09   11.50
  -1   7  -5  140.49   11.90
   7  -6  -5  154.38   11.60
  -1   7  -5  144.29   13.00
  -6  -1  -5  153.18   11.50
   7  -6  -5  149.09   11.70
  -6  -1  -5  149.09   12.00
   7  -6  -5  148.79   12.00
  -1   7  -5  134.89   11.70
  -6  -1  -5  152.28   11.60
  -7   6   5  143.79   11.40
  -7   6   5  159.48   11.60
   1  -7   5  138.59   11.80
   6   1   5  148.99   12.00
  -7   6   5  144.09   11.90
   6   1   5  157.98   11.50
   6   1   5  162.18   11.70
   1  -7   5  144.29   12.00
   1  -7   5  140.79   11.60
   6   1   5  151.48   12.10
  -7   6   5  150.88   11.50
   1  -7   5  149.39   12.20
  -6   2  -5    8.40    2.50
   2   4  -5   15.30    2.50
   4  -6  -5    6.30    2.10
   2   4  -5    7.60    3.10
   2   4  -5   15.40    2.30
   2   4  -5   19.50    3.00
   4  -6  -5   12.70    2.40
   2   4  -5   12.50    3.20
   4  -6  -5   13.30    2.90
  -4   6   5   14.90    2.40
  -4   6   5   10.60    3.00
   6  -2   5    7.70    1.80
  -4   6   5    8.70    2.80
  -2  -4   5   13.10    2.30
  -2  -4   5   11.30    2.80
  -2  -4   5   10.50    2.70
   6  -2   5   12.20    2.00
  -2  -4   5   15.70    2.90
  -4   6   5   13.80    2.00
   5   1  -5   22.10    3.20
   5   1  -5   23.60    2.80
   1  -6  -5   22.10    3.40
   5   1  -5   14.60    2.60
   5   1  -5   19.80    4.00
   1  -6  -5   24.90    3.20
   1  -6  -5   17.40    2.90
   5   1  -5   24.30    3.60
  -5  -1   5   23.30    3.50
  -5  -1   5   24.10    2.90
  -5  -1   5   16.30    2.70
  -5  -1   5   22.20    3.30
  -1   6   5   12.70    3.50
  -1   6   5   24.90    3.00
   6  -5   5   22.70    2.80
  -1   6   5   16.20    2.80
   6  -5   5   20.70    2.60
   6  -5   5   18.00    2.70
  -1   6   5   22.00    3.70
  -2  -6  -5   10.30    2.70
  -2  -6  -5    7.30    3.40
  -2  -6  -5    2.70    2.70
  -6   8  -5    9.10    3.40
   8  -2  -5    7.40    2.20
  -2  -6  -5    5.70    3.10
   8  -2  -5    2.60    2.20
  -8   2   5    7.60    1.70
   6  -8   5    4.60    2.40
  -8   2   5   10.80    3.30
   2   6   5   15.90    4.30
   2   6   5    8.30    2.70
   6  -8   5    7.80    1.50
  -8   2   5    3.40    3.30
   6  -8   5    6.30    2.30
   2   6   5    7.30    4.00
  -8   2   5    6.90    2.40
   6  -8   5    6.70    1.80
  -6  11  -5    6.10    2.60
  -5  -6  -5    6.30    4.10
  11  -5  -5    5.90    3.00
  11  -5  -5    1.80    4.80
  -5  -6  -5    6.80    3.80
  11  -5  -5   -0.90    2.60
  -5  -6  -5    7.80    4.40
  -6  11  -5    5.90    2.00
 -11   5   5    2.80    2.90
   6 -11   5    3.90    3.60
 -11   5   5   -0.90    3.90
   5   6   5   13.30    5.20
 -11   5   5   -5.50    4.60
   5   6   5    9.30    3.20
   5   6   5    1.80    5.10
   6 -11   5    5.70    2.60
  12  -7  -5   50.09    6.80
  -7  -5  -5   49.20    6.80
  -5  12  -5   54.79    5.90
  12  -7  -5   61.09    7.40
  -5  12  -5   51.79    5.60
  -5  12  -5   65.39    8.30
  -7  -5  -5   55.19    6.50
  -7  -5  -5   38.10    6.80
  -5  12  -5   44.80    5.30
  12  -7  -5   60.39    6.60
  12  -7  -5   55.49    5.70
   7   5   5   42.60    6.20
 -12   7   5   50.79    5.30
   7   5   5   39.20    7.50
 -12   7   5   53.59    8.10
   7   5   5   37.90    5.80
 -12   7   5   55.09    6.30
   5 -12   5   59.29    7.30
   7   5   5   50.39    7.70
   5 -12   5   56.39    5.90
  -2   9  -5   12.60    3.50
  -7  -2  -5   16.70    3.10
  -2   9  -5   13.00    4.60
   9  -7  -5   12.10    3.00
   9  -7  -5   11.70    2.70
  -2   9  -5   16.40    2.90
  -2   9  -5   12.30    3.60
  -7  -2  -5   12.30    3.60
   9  -7  -5   11.30    3.70
   7   2   5   12.50    4.00
   7   2   5   12.50    2.90
  -9   7   5   15.90    2.40
   7   2   5   16.30    4.70
  -9   7   5   15.10    3.80
   2  -9   5    5.90    3.50
   2  -9   5   13.30    3.80
   2  -9   5   11.40    2.80
  -9   7   5   14.10    2.70
   7   2   5   14.60    2.90
   1   6  -5  909.21   64.89
  -7   1  -5  885.71   64.99
   1   6  -5  876.41   64.99
  -7   1  -5  746.33   64.69
  -7   1  -5  867.81   64.39
   6  -7  -5  908.51   64.89
   1   6  -5  878.11   64.99
   6  -7  -5  897.11   64.69
   1   6  -5  877.11   65.49
   6  -7  -5  902.91   64.99
  -6   7   5  917.11   64.69
   7  -1   5  883.41   64.79
   7  -1   5  876.81   64.79
  -6   7   5  891.41   64.89
  -1  -6   5  887.11   64.99
  -1  -6   5  900.41   65.19
   7  -1   5  932.91   64.69
  -1  -6   5  901.91   65.09
  -6   7   5  930.41   64.89
  -6   7   5  924.41   64.89
  -1  -6   5  881.81   64.89
   4   3  -5    7.50    2.80
   4   3  -5    3.40    2.00
   3  -7  -5   -1.10    2.10
   4   3  -5    4.10    2.10
   3  -7  -5    3.30    3.00
   4   3  -5    2.70    3.00
   3  -7  -5    5.70    2.30
   4   3  -5    4.60    3.20
   7  -4   5    2.60    1.80
  -4  -3   5    5.00    3.00
  -4  -3   5    8.40    2.60
  -3   7   5    2.00    3.00
  -4  -3   5    5.80    2.70
  -3   7   5    1.10    2.10
  -4  -3   5    6.40    2.10
  -3   7   5    6.10    3.10
  -3   7   5    1.40    1.80
   0  -7  -5   10.70    3.60
   0  -7  -5   13.40    2.80
   7   0  -5   11.20    2.50
   7   0  -5   11.20    4.40
   0  -7  -5    8.10    2.80
   7   0  -5    8.70    2.50
   7   0  -5    9.40    2.90
   0   7   5   12.90    3.80
  -7   0   5   14.20    3.80
  -7   0   5   14.70    3.40
  -7   0   5    8.60    2.60
   7  -7   5   11.80    2.20
   7  -7   5   14.70    1.90
   7  -7   5   13.40    2.00
  -7   0   5    8.40    2.30
   0   7   5    8.00    2.60
   0   7   5   10.40    4.10
   7  -7   5   13.70    2.50
  -3  -7  -5    0.10    2.90
  10  -3  -5    0.40    2.20
  -3  -7  -5   -6.60    3.40
  -3  -7  -5   -4.10    3.30
  10  -3  -5    4.90    2.60
  10  -3  -5   -6.30    3.50
  -3  -7  -5    1.40    3.70
 -10   3   5    4.70    2.70
 -10   3   5    2.40    4.40
   7 -10   5    2.40    2.90
   7 -10   5    2.30    2.90
   7 -10   5    5.00    2.10
   3   7   5    2.40    4.40
   3   7   5    3.90    4.70
   7 -10   5    2.00    1.70
   3   7   5   -3.50    2.80
  13  -6  -5  396.16   29.40
  -6  -7  -5  340.07   29.40
  13  -6  -5  381.26   29.60
  13  -6  -5  372.26   29.80
  -6  -7  -5  394.46   29.50
  13  -6  -5  402.86   28.80
  -7  13  -5  379.46   28.00
  -7  13  -5  363.96   30.00
  -6  -7  -5  378.76   30.10
  -7  13  -5  384.76   28.10
   7 -13   5  396.86   29.60
   6   7   5  336.57   30.20
   6   7   5  367.06   30.00
 -13   6   5  394.06   28.50
 -13   6   5  389.76   30.50
   7 -13   5  379.76   28.70
 -13   6   5  385.06   29.90
  -8  -6  -5   28.20    7.70
  14  -8  -5   41.80    7.80
  14  -8  -5   38.40    5.70
  -8  -6  -5   54.89    7.40
  14  -8  -5   47.10    8.30
  -6  14  -5   44.10    9.10
  -6  14  -5   53.19    5.20
  -8  -6  -5   51.19    7.90
  -6  14  -5   51.69    6.40
  14  -8  -5   42.20    8.00
   8   6   5   43.00    6.70
   6 -14   5   44.30    7.70
   8   6   5   34.00    8.60
 -14   8   5   47.30    6.60
   6 -14   5   44.20    6.20
   6 -14   5   49.30    8.00
   8   6   5   33.80    6.40
   8   6   5   24.00    8.20
 -14   8   5   51.19    5.30
  -3  11  -5  116.99   11.00
  -3  11  -5  105.49   12.00
  11  -8  -5  121.99   12.00
  -8  -3  -5  117.19   11.30
  11  -8  -5  112.69   11.10
  -8  -3  -5  104.99   10.50
  -3  11  -5  122.79   10.40
  -8  -3  -5  117.29   11.50
  -3  11  -5  123.29   10.20
  11  -8  -5  123.49   10.80
  11  -8  -5  125.59   10.10
   8   3   5  117.49   12.20
   8   3   5  107.69   11.40
   8   3   5  124.39   10.70
   3 -11   5  121.29   11.40
 -11   8   5  126.29    9.90
   3 -11   5  113.39   11.10
 -11   8   5  128.89   10.80
   3 -11   5  113.99   10.40
   8   3   5  119.09   10.40
   0   8  -5   62.29    5.90
  -8   0  -5   41.40    5.50
   8  -8  -5   44.40    5.40
   8  -8  -5   50.89    5.40
  -8   0  -5   52.39    4.80
   0   8  -5   57.69    6.70
   8  -8  -5   42.10    5.00
  -8   0  -5   40.60    4.80
   0  -8   5   61.09    6.10
   0  -8   5   41.20    5.30
   8   0   5   50.09    5.00
  -8   8   5   49.50    5.60
   8   0   5   45.80    5.50
  -8   8   5   50.09    5.50
   8   0   5   54.49    5.80
   0  -8   5   46.20    5.40
  -8   8   5   48.00    5.10
   8   0   5   46.10    5.50
   0  -8   5   53.99    5.40
  -8   3  -5  233.08   18.00
   3   5  -5  230.68   17.90
   5  -8  -5  231.38   17.30
   5  -8  -5  228.98   17.90
   5  -8  -5  241.28   17.60
   3   5  -5  221.68   17.80
   3   5  -5  227.18   17.50
   3   5  -5  246.08   18.50
   8  -3   5  230.18   17.00
   8  -3   5  252.07   17.50
  -3  -5   5  222.58   17.80
  -5   8   5  238.18   17.90
  -5   8   5  230.98   17.90
  -3  -5   5  212.18   17.60
  -5   8   5  228.28   17.50
  -3  -5   5  233.08   18.10
  -3  -5   5  210.18   17.90
   8  -3   5  231.48   17.30
  -5   8   5  231.98   17.10
   2  -8  -5    7.50    2.50
   6   2  -5    9.50    3.60
   2  -8  -5    4.90    3.60
   6   2  -5    5.30    2.20
   2  -8  -5    3.30    2.50
   6   2  -5    3.50    4.20
   6   2  -5    0.30    2.10
   6   2  -5   10.10    3.30
  -6  -2   5    6.70    2.50
  -6  -2   5    6.20    3.10
  -2   8   5    9.20    2.30
   8  -6   5    8.80    2.40
  -6  -2   5    5.90    3.40
  -2   8   5    6.30    3.80
  -6  -2   5    4.30    2.40
  -2   8   5    3.50    2.50
   8  -6   5    6.30    1.90
  -2   8   5    5.80    4.10
  -1  -8  -5   25.70    3.90
  -1  -8  -5   26.40    4.40
  -1  -8  -5   29.60    4.20
   9  -1  -5   19.90    4.40
   9  -1  -5   29.10    5.70
   9  -1  -5   26.40    3.70
  -8   9  -5   22.10    4.30
   9  -1  -5   22.70    3.70
  -1  -8  -5   18.90    4.30
   9  -1  -5   21.30    3.50
   1   8   5   25.10    4.80
  -9   1   5   27.90    3.90
  -9   1   5   24.90    5.00
   8  -9   5   27.00    3.00
   8  -9   5   22.00    3.30
   1   8   5   25.30    4.00
  -9   1   5   26.80    3.30
  -9   1   5   35.90    4.60
   8  -9   5   27.40    2.90
   8  -9   5   28.10    3.80
   1   8   5   24.90    5.50
  -4  -8  -5  103.99   12.70
  12  -4  -5  116.09   11.90
  -4  -8  -5   97.19   11.50
  -4  -8  -5  119.89   11.20
  12  -4  -5  125.29   11.20
  -4  -8  -5  108.49   11.80
  12  -4  -5  142.29   12.90
  12  -4  -5  129.19   10.50
 -12   4   5  110.59   11.50
   4   8   5  145.59   13.10
   4   8   5  108.69   12.90
   8 -12   5  117.89   10.20
   8 -12   5  116.59   11.30
   8 -12   5  116.89   12.40
 -12   4   5  120.89   13.00
   4   8   5  108.09   10.90
 -12   4   5  142.49   10.60
  -7  -8  -5    1.10    7.50
  -8  15  -5   19.20    8.30
  -7  -8  -5   18.20    7.70
  15  -7  -5   18.30    7.70
  15  -7  -5   10.70    5.10
  15  -7  -5    9.90    5.90
  15  -7  -5   13.50    8.90
  -7  -8  -5   18.90    6.60
   7   8   5   17.50    9.00
 -15   7   5    9.30    7.90
   8 -15   5   23.20    7.60
 -15   7   5   18.90    4.40
   7   8   5   20.50    8.30
   8 -15   5   22.20    5.20
   8 -15   5   30.50    7.20
  16  -9  -5   13.10    9.40
  16  -9  -5   22.00    6.40
  -7  16  -5   21.90    6.50
  -7  16  -5   23.60    4.30
  16  -9  -5   27.00    5.90
  -9  -7  -5   -1.20    7.20
  16  -9  -5   14.30    8.40
  -7  16  -5   13.00   16.80
  -9  -7  -5   12.00    8.70
   9   7   5   21.00    9.80
   7 -16   5   10.00    8.60
 -16   9   5   13.60    6.10
 -16   9   5   20.40    4.00
   9   7   5   14.10   10.10
   7 -16   5   17.90    8.20
   7 -16   5   24.70    6.30
   9   7   5    6.00    6.40
  -9  -4  -5   39.20    7.50
  13  -9  -5   33.80    5.60
  -4  13  -5   25.70    8.00
  -4  13  -5   38.30    5.30
  -4  13  -5   44.10    5.40
  13  -9  -5   38.90    7.10
  -9  -4  -5   40.40    6.90
  -4  13  -5   40.10    6.30
  -9  -4  -5   53.09    6.40
  13  -9  -5   43.50    5.40
  13  -9  -5   36.20    7.00
   9   4   5   42.00    8.30
   4 -13   5   38.90    7.00
   4 -13   5   34.20    5.80
 -13   9   5   40.20    4.70
 -13   9   5   34.20    5.90
   9   4   5   48.70    6.30
   9   4   5   34.00    5.60
   4 -13   5   37.50    6.90
   9   4   5   36.00    7.70
  10  -9  -5   76.79    7.30
  -9  -1  -5   69.69    7.80
  10  -9  -5   84.19    8.60
  -1  10  -5   71.19    8.50
  10  -9  -5   84.39    8.50
  -1  10  -5   89.29    9.30
  10  -9  -5   72.39    7.90
  -1  10  -5   79.09    8.70
  -1  10  -5   69.89    7.60
  -9  -1  -5   76.79    7.30
  -9  -1  -5   76.59    8.40
   9   1   5   72.99    7.50
 -10   9   5   78.19    8.40
   1 -10   5   82.59    7.70
   1 -10   5   89.39    8.50
   1 -10   5   89.39    9.80
 -10   9   5   75.19    7.30
   9   1   5   73.79    7.80
   1 -10   5   75.09    8.70
   9   1   5   93.09    8.60
 -10   9   5   78.59    7.10
   2   7  -5  227.38   19.20
   2   7  -5  222.78   19.60
   7  -9  -5  249.78   19.10
   7  -9  -5  252.37   18.70
   2   7  -5  245.68   18.80
   7  -9  -5  255.47   18.40
   2   7  -5  241.98   19.30
  -7   9   5  255.37   18.30
   9  -2   5  257.07   18.80
  -2  -7   5  216.28   19.60
  -7   9   5  242.58   18.70
   9  -2   5  246.98   18.70
  -2  -7   5  238.98   19.10
  -2  -7   5  243.18   18.90
  -7   9   5  259.37   19.10
  -7   9   5  246.58   19.00
   9  -2   5  246.78   18.80
   9  -2   5  247.78   18.30
   5   4  -5   14.20    2.70
   5   4  -5   11.10    4.60
   5   4  -5   14.10    3.00
   4  -9  -5    8.30    2.90
   4  -9  -5    9.20    3.60
   5   4  -5    6.00    3.50
   4  -9  -5    8.30    3.00
  -5  -4   5   11.70    3.00
  -4   9   5   12.90    4.40
  -5  -4   5   19.20    3.50
   9  -5   5   11.50    2.40
  -4   9   5   10.10    2.20
   9  -5   5   12.50    2.30
   9  -5   5   13.50    1.60
  -5  -4   5   15.40    3.50
   9  -5   5   12.40    2.60
  -5  -4   5   10.30    3.70
  -4   9   5   14.20    3.10
   8   1  -5  119.59   11.50
   1  -9  -5  135.39   11.10
   8   1  -5  130.09   12.40
   8   1  -5  141.29   10.90
   1  -9  -5  129.59   11.30
   8   1  -5  143.39   11.40
   8   1  -5  129.39   11.90
   1  -9  -5  127.49   11.70
  -8  -1   5  138.89   11.10
   9  -8   5  129.69   11.50
   9  -8   5  131.89   10.40
  -1   9   5  133.59   11.20
   9  -8   5  134.79   10.60
   9  -8   5  137.89   10.10
  -1   9   5  126.29   13.60
  -8  -1   5  141.59   11.40
  -1   9   5  101.99   12.10
  -8  -1   5  143.29   11.00
  -8  -1   5  139.09   12.20
   9  -8   5  135.29   10.70
  11  -2  -5   26.00    6.00
  11  -2  -5   32.60    4.20
  -2  -9  -5   37.60    5.30
  -2  -9  -5   38.80    5.60
  -9  11  -5   42.40    6.90
  11  -2  -5   33.70    4.70
  -2  -9  -5   35.00    6.20
  11  -2  -5   31.30    4.80
  -2  -9  -5   36.00    6.10
  11  -2  -5   35.00    7.60
   9 -11   5   38.10    5.00
   2   9   5   39.70    6.90
 -11   2   5   36.10    3.80
 -11   2   5   30.00    5.40
 -11   2   5   23.40    4.60
   2   9   5   43.80    5.30
   9 -11   5   34.10    3.40
   2   9   5   33.70    6.80
   9 -11   5   36.40    4.00
 -11   2   5   25.30    6.40
   9 -11   5   36.40    4.90
  -5  -9  -5   18.10    6.30
  14  -5  -5   16.30    6.60
  -5  -9  -5   11.00    6.80
  14  -5  -5   24.20    8.60
  -5  -9  -5    2.10    5.70
  -5  -9  -5    5.00    6.50
  14  -5  -5   20.50    4.70
  -9  14  -5   10.70    7.10
   9 -14   5    6.90    4.10
   9 -14   5   20.30    5.40
 -14   5   5   14.40    5.60
   5   9   5   10.20    7.80
 -14   5   5   13.90    4.50
   9 -14   5   11.90    5.20
  17  -8  -5   -2.80    6.20
  17  -8  -5    3.50    6.40
  17  -8  -5   17.10    9.50
  -8  -9  -5   10.90   15.80
  17  -8  -5   12.10   11.10
  -8  -9  -5   -7.20    8.40
  -8  -9  -5    4.70   10.50
   8   9   5   13.50   13.30
 -17   8   5    1.50    6.70
 -17   8   5   14.90    4.40
   9 -17   5   21.80    6.60
   9 -17   5   34.40    9.70
   9 -17   5   10.60    9.00
  -8  18  -5   -2.70    6.60
  18 -10  -5    8.50    7.80
 -10  -8  -5   13.60   10.90
  18 -10  -5    4.70   10.50
 -10  -8  -5   -5.00   11.60
  -8  18  -5   -0.30    4.60
  18 -10  -5  -11.40    7.00
  18 -10  -5   -1.30   12.00
  -8  18  -5   -2.60   17.00
  10   8   5    6.00   17.70
  10   8   5   -2.50    8.20
   8 -18   5    0.00   11.00
   8 -18   5    9.30    7.70
   8 -18   5   13.60   11.40
  15 -10  -5   36.40    6.00
 -10  -5  -5   35.20    8.40
 -10  -5  -5   41.10    9.20
 -10  -5  -5   47.30    7.70
  15 -10  -5   51.59    8.50
  -5  15  -5   44.10    5.00
  -5  15  -5   36.20    5.90
  -5  15  -5   50.99   11.40
  15 -10  -5   30.80    6.10
  15 -10  -5   47.90    8.80
  -5  15  -5   41.40    7.40
  10   5   5   26.00    6.50
   5 -15   5   48.00    8.40
   5 -15   5   59.39    9.40
 -15  10   5   43.60    6.70
  10   5   5   42.30    9.30
  10   5   5   50.99    7.40
 -15  10   5   38.90    4.70
   5 -15   5   39.20    7.00
  10   5   5   48.80    9.90
 -10  -2  -5    2.70    4.80
  12 -10  -5   -5.50    5.40
  -2  12  -5    1.00    6.80
  12 -10  -5    2.70    4.90
  12 -10  -5   -7.50    4.30
  -2  12  -5   -0.60    3.80
 -10  -2  -5    2.10    6.10
  -2  12  -5    6.80    5.10
  -2  12  -5    4.40    4.80
 -10  -2  -5   -2.50    3.70
  12 -10  -5    3.80    3.60
   2 -12   5   -1.20    5.10
 -12  10   5    0.00    4.80
 -12  10   5    3.50    2.40
   2 -12   5   -4.60    4.00
  10   2   5    1.90    3.50
  10   2   5    1.60    6.10
   2 -12   5   -5.10    5.00
   2 -12   5    2.90    5.70
  10   2   5   -1.20    3.70
 -12  10   5   -1.10    2.80
   9 -10  -5   45.00    8.10
   1   9  -5   32.90    6.70
   9 -10  -5   37.80    4.70
 -10   1  -5   38.10    6.00
   9 -10  -5   50.29    4.70
 -10   1  -5   40.90    4.20
   9 -10  -5   48.40    5.90
 -10   1  -5   46.40    4.10
   1   9  -5   33.10    5.80
  -1  -9   5   28.90    5.70
  -1  -9   5   40.30    5.60
  -9  10   5   33.40    5.20
  -9  10   5   37.10    5.60
  -1  -9   5   36.40    6.00
  -9  10   5   41.70    4.60
  10  -1   5   33.50    4.50
  10  -1   5   39.40    4.80
  10  -1   5   37.50    5.40
  -1  -9   5   34.50    4.90
   6 -10  -5   12.50    3.30
   4   6  -5   11.40    4.20
   4   6  -5   10.30    3.10
 -10   4  -5   15.00    4.30
   4   6  -5   12.40    3.30
   6 -10  -5   18.60    3.50
   6 -10  -5   20.70    4.30
   4   6  -5   10.10    4.80
  -4  -6   5   10.60    3.90
  10  -4   5   15.70    3.40
  -4  -6   5    9.10    4.40
  10  -4   5   21.20    3.40
  -4  -6   5   19.20    4.20
  -6  10   5   16.30    3.40
  -6  10   5   15.50    4.70
  -4  -6   5    8.30    3.30
  -6  10   5   16.90    2.20
  10  -4   5   18.10    2.30
  -6  10   5   16.90    4.90
   7   3  -5   51.19    5.40
   3 -10  -5   42.10    5.50
   3 -10  -5   39.10    6.00
   7   3  -5   51.89    6.90
   3 -10  -5   45.60    5.40
   7   3  -5   54.59    6.40
   7   3  -5   53.19    5.30
  -7  -3   5   45.70    6.10
  -3  10   5   51.79    9.20
  10  -7   5   45.20    4.40
  -7  -3   5   44.00    5.50
  -7  -3   5   50.99    5.50
  10  -7   5   42.50    4.80
  -3  10   5   51.59    5.10
  10  -7   5   48.50    5.50
  -7  -3   5   60.69    5.80
  10  -7   5   41.00    4.10
  -3  10   5   54.19    5.80
   0 -10  -5   33.10    5.00
  10   0  -5   28.70    5.70
  10   0  -5   37.10    7.00
  10   0  -5   28.50    5.00
  10   0  -5   40.40    4.60
   0 -10  -5   29.20    4.70
  10   0  -5   23.40    4.20
   0 -10  -5   24.70    5.60
   0 -10  -5   22.90    5.60
  10 -10   5   28.40    4.10
  10 -10   5   21.60    4.90
 -10   0   5   31.70    6.10
   0  10   5   34.90    4.80
  10 -10   5   35.50    3.50
  10 -10   5   33.60    3.70
 -10   0   5   33.70    4.10
   0  10   5   27.10    6.40
   0  10   5   36.00    6.60
 -10   0   5   18.70    4.40
 -10   0   5   34.90    5.20
  10 -10   5   34.10    4.20
  -3 -10  -5   27.60    7.20
  -3 -10  -5   47.30    6.80
 -10  13  -5   32.20    7.50
  13  -3  -5   48.10    9.00
  13  -3  -5   41.40    7.60
  13  -3  -5   43.00    5.90
  13  -3  -5   47.70    6.00
  -3 -10  -5   37.00    7.20
  -3 -10  -5   39.40    6.90
   3  10   5   37.90    6.20
  10 -13   5   34.70    5.00
  10 -13   5   39.20    6.20
   3  10   5   33.50    7.80
 -13   3   5   50.49    5.80
  10 -13   5   49.60    6.30
  16  -6  -5    4.40   10.30
  16  -6  -5    5.10    8.30
  16  -6  -5    3.20    5.80
  -6 -10  -5    4.30    7.90
 -10  16  -5   -1.90    8.50
   6  10   5   -9.30   11.30
 -16   6   5    0.30    4.80
  10 -16   5    6.30    5.30
 -16   6   5    2.80    7.10
  10 -16   5    6.20    7.40
   6  10   5    9.10    7.10
  -9 -10  -5  -11.60   11.90
  19  -9  -5    8.40    8.00
  19  -9  -5   -0.80    8.00
  19  -9  -5   -0.70   15.80
  10 -19   5    7.30    7.90
   9  10   5   -1.00   10.90
  10 -19   5   -1.00   10.50
  10 -19   5   -3.50   13.40
 -11  -9  -5   11.20   15.30
  20 -11  -5   -1.80   16.40
  20 -11  -5  -12.30   10.50
  20 -11  -5   -2.60    8.80
   9 -20   5   13.00   10.00
   9 -20   5   15.30   13.50
  -6  17  -5   58.69    6.90
  17 -11  -5   17.40   10.00
 -11  -6  -5   19.90   11.10
  -6  17  -5   66.59   15.30
  17 -11  -5   42.50    8.50
  17 -11  -5   28.10   10.60
 -11  -6  -5   33.30   10.40
  11   6   5   35.30   12.30
   6 -17   5   43.30    8.80
   6 -17   5   28.70   10.40
   6 -17   5   54.29   12.40
  11   6   5   33.60    8.70
  11   6   5   34.10    8.80
 -11  -3  -5    5.20    7.10
  -3  14  -5    1.20    7.90
  14 -11  -5    1.10    5.20
  14 -11  -5   10.40    6.30
  -3  14  -5    2.90    5.70
  -3  14  -5   10.80    4.80
  -3  14  -5    3.90    6.50
 -11  -3  -5    2.20    5.90
  14 -11  -5   -0.90    4.20
  14 -11  -5   10.70    6.70
 -11  -3  -5    1.10    5.20
   3 -14   5    2.10    5.40
  11   3   5   11.10    8.10
   3 -14   5   24.30    7.40
  11   3   5    0.10    7.40
   3 -14   5    0.00    6.00
 -14  11   5    6.90    5.30
  11   3   5   12.10    5.30
  11   3   5   -2.20    5.20
   3 -14   5    4.70    6.70
 -14  11   5    1.60    3.10
   0  11  -5    2.00    5.50
   0  11  -5    1.70    4.00
  11 -11  -5    3.30    3.40
 -11   0  -5    4.50    3.90
 -11   0  -5    4.80    3.10
  11 -11  -5   15.30    4.60
  11 -11  -5    5.30    5.30
 -11   0  -5    1.50    5.70
   0  11  -5    6.10    6.70
   0  11  -5    1.20    5.70
  11 -11  -5    6.30    3.70
  11   0   5    7.50    3.90
 -11  11   5    7.30    4.20
  11   0   5   13.20    3.70
  11   0   5    0.80    5.50
   0 -11   5   17.50    5.50
 -11  11   5   10.40    4.90
   0 -11   5    7.00    5.00
   0 -11   5    6.40    4.10
  11   0   5    8.90    5.70
   0 -11   5    2.60    5.30
 -11  11   5    9.30    3.20
   8 -11  -5   79.69    7.70
 -11   3  -5   52.49    7.70
   8 -11  -5   63.19    6.80
   3   8  -5   61.49    7.90
   3   8  -5   63.09    7.00
   3   8  -5   65.19    8.20
   3   8  -5   76.39    8.80
  11  -3   5   78.79    7.30
  -8  11   5   56.29    7.40
  11  -3   5   66.69    6.20
  -3  -8   5   78.49    7.80
  -3  -8   5   69.39    7.90
  -3  -8   5   54.99    7.30
  -8  11   5   59.89    6.50
  11  -3   5   71.59    7.30
  11  -3   5   73.89    7.20
  -8  11   5   74.49    8.30
  -3  -8   5   57.39    6.70
   5 -11  -5  186.38   14.80
   6   5  -5  164.38   15.00
   5 -11  -5  160.98   14.10
   6   5  -5  172.38   14.20
   5 -11  -5  168.78   14.00
   6   5  -5  179.38   15.30
  -5  11   5  183.68   14.20
  -6  -5   5  166.98   14.60
  -5  11   5  176.78   15.40
  -6  -5   5  185.38   14.40
  -6  -5   5  172.58   14.20
  11  -6   5  172.68   13.00
  11  -6   5  171.58   14.10
  11  -6   5  169.68   13.50
  -5  11   5  172.58   13.10
  -6  -5   5  170.78   15.50
  11  -6   5  168.98   13.20
   9   2  -5   88.19    9.10
   2 -11  -5   83.79    8.60
   9   2  -5   76.69    8.90
   9   2  -5   90.99   10.30
   2 -11  -5  113.09    9.80
   2 -11  -5   88.29    9.40
   9   2  -5   91.59    8.40
  11  -9   5   91.09    8.00
  -2  11   5   96.29    8.20
  11  -9   5   93.59    7.30
  11  -9   5   95.29    9.50
  -9  -2   5   90.19    9.00
  -2  11   5   85.29    9.80
  -9  -2   5   72.09    8.50
  -2  11   5   95.49    9.00
  11  -9   5   77.39    7.80
  -9  -2   5   84.99   10.00
  -9  -2   5   95.59    9.70
  -2  11   5   99.29   10.80
  -1 -11  -5   30.40    6.00
  -1 -11  -5   31.30    6.60
  12  -1  -5   41.00    8.70
  12  -1  -5   30.40    5.10
  -1 -11  -5   24.00    6.60
  12  -1  -5   29.40    5.30
  -1 -11  -5   41.30    5.90
  12  -1  -5   37.80    7.20
  12  -1  -5   34.20    5.30
 -11  12  -5   35.20    7.30
  11 -12   5   42.10    4.30
  11 -12   5   32.50    4.00
   1  11   5   39.90    8.60
  11 -12   5   34.60    5.10
  11 -12   5   29.00    6.30
 -12   1   5   33.80    7.60
   1  11   5   30.90    8.10
   1  11   5   30.80    6.10
 -12   1   5   43.10    5.60
  11 -12   5   36.10    5.10
 -12   1   5   34.00    4.40
 -12   1   5   37.90    6.50
  15  -4  -5   18.50    6.20
  -4 -11  -5   31.50    7.50
 -11  15  -5   20.20    8.00
  -4 -11  -5   14.80    7.40
  -4 -11  -5   22.00    9.60
  15  -4  -5    8.60    7.80
  15  -4  -5   22.60    7.20
  15  -4  -5   21.10   10.90
   4  11   5   11.70    6.90
 -15   4   5   24.20    6.70
  11 -15   5   19.60    6.10
  11 -15   5   13.20    6.20
   4  11   5    8.30    9.00
  11 -15   5   26.40    5.10
 -15   4   5   20.60    5.60
  18  -7  -5   22.90   15.90
  18  -7  -5   10.20    7.70
  18  -7  -5   16.80    8.30
  -7 -11  -5   27.00   10.70
  18  -7  -5    3.80   12.30
  11 -18   5   20.40   12.30
   7  11   5   20.90   10.30
  11 -18   5   14.50    9.60
 -18   7   5   13.20    9.70
 -18   7   5   19.20    5.80
 -10 -11  -5   20.60   19.00
  21 -10  -5  -19.80   11.40
  11 -21   5    2.90   14.00
  11 -21   5   -7.00   11.20
  19 -12  -5    7.40    9.00
 -12  -7  -5   41.80   13.30
  19 -12  -5   31.40   13.40
  19 -12  -5   19.20    9.70
  -7  19  -5   26.10    7.10
 -12  -7  -5   22.60   13.40
  19 -12  -5   14.10   15.50
   7 -19   5   38.40   14.30
   7 -19   5   34.90   10.10
  12   7   5    9.80   10.10
  -4  16  -5   15.10    6.60
 -12  -4  -5   -0.30    7.80
  -4  16  -5   10.10    8.10
 -12  -4  -5   14.90    7.40
  16 -12  -5   13.30    5.90
  -4  16  -5   26.90    6.50
  16 -12  -5   18.50    8.10
  16 -12  -5    4.80    8.10
  -4  16  -5   -5.00   11.70
  16 -12  -5   16.60    8.30
  12   4   5   14.20    7.50
   4 -16   5   24.70    7.50
   4 -16   5   19.20   10.60
  12   4   5   12.40   10.60
   4 -16   5   14.30   16.80
  12   4   5   10.60   10.10
   4 -16   5    6.80    9.20
  12   4   5   12.00    7.70
  -1  13  -5   65.29    9.50
 -12  -1  -5   70.89    9.90
  -1  13  -5   74.39    9.20
  13 -12  -5   81.39    9.50
 -12  -1  -5   79.19    7.40
  13 -12  -5   68.99    7.60
  13 -12  -5   62.39    9.10
  -1  13  -5   76.79    8.30
  13 -12  -5   66.99    7.60
 -13  12   5   71.79    8.00
  12   1   5   80.09    8.30
   1 -13   5   59.59    8.30
 -13  12   5   66.49    7.20
   1 -13   5   66.09    9.20
 -13  12   5   59.19    6.90
  12   1   5   68.29    8.50
  12   1   5   72.39   10.00
  12   1   5   65.79    8.90
   1 -13   5   70.59   10.90
   2  10  -5   18.10    6.80
 -12   2  -5   11.20    5.90
  10 -12  -5   12.90    3.30
  10 -12  -5   20.80    5.60
   2  10  -5    4.30    6.70
  10 -12  -5   15.60    4.10
  10 -12  -5   22.90    5.20
   2  10  -5   14.50    6.30
  12  -2   5    9.30    3.70
  -2 -10   5    6.60    5.50
 -10  12   5   10.50    5.10
  12  -2   5   11.40    5.50
  -2 -10   5    9.70    5.10
 -10  12   5   13.70    3.60
  -2 -10   5    6.80    5.60
  -2 -10   5    3.90    4.10
  12  -2   5   15.80    5.00
  12  -2   5    5.70    3.90
   5   7  -5   70.79    7.90
   5   7  -5   72.29    8.20
   7 -12  -5   72.09    7.40
   5   7  -5   66.29    7.30
 -12   5  -5   60.29    8.10
   7 -12  -5   84.89    8.40
   5   7  -5   89.49    9.50
   7 -12  -5   67.49    7.80
   5   7  -5   72.59    9.50
  -7  12   5   59.39    6.20
  -7  12   5   69.19    7.10
  12  -5   5   60.19    6.90
  -5  -7   5   72.59    7.90
  12  -5   5   69.19    7.20
  -5  -7   5   87.59    8.80
  -7  12   5   67.39    7.80
  -7  12   5   64.09    9.10
  -5  -7   5   63.79    7.10
  12  -5   5   65.19    6.20
  12  -5   5   71.59    8.00
  -5  -7   5   66.09    8.40
   4 -12  -5  112.89    9.90
   8   4  -5   93.69    9.40
   8   4  -5  123.19   11.30
   8   4  -5   94.29   11.60
   8   4  -5   92.99   13.30
   4 -12  -5  104.39   10.00
   4 -12  -5  106.29   10.30
   8   4  -5   97.59   10.20
  -4  12   5  106.69   11.80
  12  -8   5   95.59    8.50
  12  -8   5   97.19    9.10
  12  -8   5   90.69    8.30
  12  -8   5  109.59   10.30
  -8  -4   5  117.89   12.20
  -8  -4   5  109.09   10.80
  -8  -4   5  106.19   10.20
  -8  -4   5  103.39   10.00
  -4  12   5   99.59    8.50
  -4  12   5  118.09   12.30
  -4  12   5  104.79   10.10
  11   1  -5   14.50    6.10
   1 -12  -5   16.20    6.10
  11   1  -5   16.10    4.60
   1 -12  -5   17.30    5.20
  11   1  -5   11.50    4.40
   1 -12  -5   13.70    6.00
   1 -12  -5   28.10    5.20
  11   1  -5   12.30    7.60
  12 -11   5   19.90    3.70
  12 -11   5   17.90    4.40
  12 -11   5   16.60    3.20
  -1  12   5   14.60    7.10
  12 -11   5    8.70    5.50
  12 -11   5   26.30    4.00
  -1  12   5   29.50    5.60
 -11  -1   5   14.50    6.50
 -11  -1   5   25.30    4.30
 -11  -1   5   20.50    5.00
  -1  12   5   35.80    7.70
 -11  -1   5   20.90    6.20
  14  -2  -5   78.49   10.80
  14  -2  -5   77.59    8.00
  14  -2  -5   79.39   11.40
  14  -2  -5   78.89    9.10
  14  -2  -5   84.39   12.10
  -2 -12  -5   83.59   10.50
  -2 -12  -5   82.69   10.00
  -2 -12  -5   49.99   10.20
  12 -14   5   83.09    8.60
 -14   2   5   87.29    9.10
 -14   2   5   83.69    9.80
  12 -14   5  100.39    9.90
  12 -14   5   76.59    8.70
   2  12   5   94.49    9.90
 -12  17  -5   33.50   10.50
  -5 -12  -5   44.20    9.80
  17  -5  -5   28.80    8.40
  17  -5  -5   27.00   11.30
  17  -5  -5   50.99   15.70
  17  -5  -5   34.40    8.60
  -5 -12  -5   25.30   16.30
  12 -17   5   20.20    8.50
  12 -17   5   48.10    8.90
 -17   5   5   27.80    6.50
   5  12   5   34.90    9.20
  12 -17   5   27.90    6.70
  20  -8  -5  -11.80   10.60
  -8 -12  -5   -6.10   15.80
  20  -8  -5   -3.50   10.40
   8  12   5   25.10   13.80
  12 -20   5    8.40    9.50
  12 -20   5    3.50   11.50
  18 -13  -5    4.50   10.90
  18 -13  -5    1.30   11.00
  -5  18  -5   -3.10    8.20
  18 -13  -5    9.70    9.00
 -13  -5  -5    2.20   10.00
  18 -13  -5    1.00    7.20
  -5  18  -5    3.10   10.10
  13   5   5   13.50   13.10
  13   5   5    3.70    9.20
   5 -18   5   16.70   13.70
   5 -18   5    9.10    9.00
  13   5   5    4.70    9.20
  -2  15  -5   21.90   12.20
  -2  15  -5    9.30    8.10
  15 -13  -5    5.40    5.50
  15 -13  -5   12.50    6.90
 -13  -2  -5   17.80    8.90
  -2  15  -5    9.40   11.00
  15 -13  -5   40.00    8.10
 -13  -2  -5   14.40    6.10
  15 -13  -5    5.40    8.10
  -2  15  -5   19.10    6.70
   2 -15   5    8.50    8.30
   2 -15   5    2.30    8.70
 -15  13   5   18.30    3.50
  13   2   5   15.60    6.70
   2 -15   5    9.40    9.60
  13   2   5   12.60    7.10
  13   2   5   19.60    9.10
 -15  13   5    8.20    5.10
   2 -15   5   14.20    7.40
  13   2   5    7.90    9.80
  12 -13  -5   36.20    5.40
 -13   1  -5   25.10    7.70
   1  12  -5   20.30    7.80
  12 -13  -5   18.20    7.20
 -13   1  -5   26.40    4.90
  12 -13  -5   26.00    4.60
   1  12  -5   40.60    6.30
 -13   1  -5   23.20    3.90
   1  12  -5   29.00    7.90
  12 -13  -5   25.20    6.50
  13  -1   5   25.90    6.50
 -12  13   5   25.40    6.20
  -1 -12   5   17.70    6.40
  -1 -12   5   33.90    7.60
  13  -1   5   29.50    7.70
  13  -1   5   29.10    6.10
 -12  13   5   21.40    4.20
  13  -1   5   26.90    5.50
 -12  13   5   23.90    6.30
   4   9  -5   18.10    5.00
   9 -13  -5   24.10    4.80
   9 -13  -5   23.90    6.70
 -13   4  -5   26.80    6.60
   4   9  -5   22.00    7.60
   4   9  -5    6.30    7.30
   4   9  -5   14.50    6.60
  13  -4   5   26.40    4.00
  -9  13   5   23.70    6.30
  -4  -9   5   11.70    4.90
  -9  13   5   27.30    4.70
  -9  13   5   26.00    6.40
  13  -4   5   22.60    4.80
  -4  -9   5   26.30    6.60
  -4  -9   5   35.60    6.70
  13  -4   5   25.60    4.60
  -4  -9   5    8.00    5.80
  13  -4   5   22.90    5.80
   7   6  -5  125.39   14.10
   6 -13  -5  132.59   13.40
   7   6  -5  125.29   13.70
   7   6  -5  134.69   13.50
   6 -13  -5  124.99   12.10
   7   6  -5  128.29   12.20
   6 -13  -5  112.89   12.20
   7   6  -5  115.79   11.40
  -7  -6   5  126.09   12.10
  -7  -6   5  128.19   13.00
  -6  13   5  145.59   13.50
  13  -7   5  134.09   10.30
  -7  -6   5  138.39   12.80
  -6  13   5  125.39   14.10
  -6  13   5  139.79   12.00
  -7  -6   5  116.29   14.20
  13  -7   5  130.49   12.10
  13  -7   5  129.99   10.40
  13  -7   5  139.89   11.50
   3 -13  -5  147.69   12.80
  10   3  -5  125.09   14.00
  10   3  -5  146.49   12.60
   3 -13  -5  145.99   13.10
  10   3  -5  128.69   13.60
   3 -13  -5  131.69   13.50
  -3  13   5  122.69   11.20
  13 -10   5  132.79   10.80
  -3  13   5  121.59   14.20
  13 -10   5  123.09   13.20
 -10  -3   5  147.49   13.80
  -3  13   5  138.09   12.70
  -3  13   5  141.49   15.10
  13 -10   5  123.29   11.80
  13 -10   5  135.79   11.10
 -10  -3   5  142.29   13.00
 -10  -3   5  147.89   12.50
  13   0  -5   -5.90    4.90
   0 -13  -5    6.90    7.00
   0 -13  -5   16.30    5.70
  13   0  -5    5.80    6.60
  13   0  -5    4.50    7.80
  13   0  -5   16.40    8.00
   0 -13  -5   -5.90    5.70
  13   0  -5   21.90    8.70
   0  13   5    9.70    5.90
   0  13   5    5.20    8.60
 -13   0   5    7.00    6.80
  13 -13   5    5.50    3.60
  13 -13   5    5.50    2.90
 -13   0   5   10.40    5.90
  13 -13   5    8.90    4.20
  13 -13   5    3.10    4.00
 -13   0   5    0.00    3.90
  13 -13   5    3.60    8.50
  -3 -13  -5    4.20    9.90
  16  -3  -5   18.00   14.10
  16  -3  -5   18.00   10.70
  16  -3  -5   21.90    7.10
  -3 -13  -5   17.20    8.70
  -3 -13  -5    6.30    7.80
 -13  16  -5    7.90    9.00
  16  -3  -5    4.30    6.80
  13 -16   5    7.30    6.60
 -16   3   5    3.60    6.40
  13 -16   5    9.10    5.10
 -16   3   5   14.40    8.20
  13 -16   5   19.50    8.60
   3  13   5   11.50    7.80
  13 -16   5    1.90    7.20
  19  -6  -5    9.90    9.40
  -6 -13  -5   28.80   12.70
  19  -6  -5   -7.00    9.20
  13 -19   5   16.50    8.00
  13 -19   5    5.90   10.00
 -19   6   5   20.60   10.90
   6  13   5   17.80   12.00
  20 -14  -5    9.70   11.40
  20 -14  -5   12.40   10.00
 -14  -6  -5   33.50   14.80
  14   6   5   -2.80   13.10
   6 -20   5    9.30   17.80
  14   6   5   22.80   13.20
   6 -20   5   28.10   12.60
  -3  17  -5   -2.10    9.80
  17 -14  -5    4.90    6.90
 -14  -3  -5   11.80    9.60
  -3  17  -5    5.50    8.60
 -14  -3  -5    4.40    8.20
  17 -14  -5    3.50    8.30
  -3  17  -5    6.80    9.20
  17 -14  -5   24.00    9.20
  17 -14  -5    3.20   10.00
   3 -17   5   -3.00    8.80
  14   3   5   -5.90    8.90
  14   3   5   11.40    8.70
  14   3   5   -1.50   11.50
   3 -17   5   -0.50   13.10
  14 -14  -5   39.00    9.20
 -14   0  -5   44.40    7.30
 -14   0  -5   31.50   11.10
   0  14  -5   56.09    8.80
   0  14  -5   52.29   10.00
   0  14  -5   51.39   10.00
  14 -14  -5   47.60    7.20
 -14   0  -5   55.59    5.90
  14 -14  -5   48.00    9.20
  14 -14  -5   48.70    6.60
   0 -14   5   44.90   10.90
 -14  14   5   47.00    7.00
 -14  14   5   47.70    5.20
  14   0   5   48.30    8.90
   0 -14   5   45.00    8.60
  14   0   5   48.10    8.00
 -14  14   5   38.90    6.90
  14   0   5   39.90    8.00
  14   0   5   42.40   10.20
   0 -14   5   35.00    9.10
   3  11  -5   10.70    7.70
   3  11  -5    1.90    8.20
  11 -14  -5    3.40    6.80
  11 -14  -5   -4.60    4.90
 -14   3  -5    1.80    7.20
   3  11  -5   -7.00    7.90
  11 -14  -5    9.90    6.00
  14  -3   5    9.70    6.80
  -3 -11   5   14.50    7.50
 -11  14   5    3.90    6.30
  14  -3   5    0.50    5.00
  14  -3   5   -1.90    5.30
 -11  14   5    7.60    6.20
  14  -3   5    5.80    4.30
  -3 -11   5   -0.60    5.30
 -11  14   5    3.00    4.50
   6   8  -5    2.00    6.70
   8 -14  -5   13.20    4.80
   6   8  -5   11.80    4.70
   8 -14  -5   12.10    4.90
 -14   6  -5    7.70    7.40
   6   8  -5   11.60    7.70
   8 -14  -5    3.00    6.20
   6   8  -5    8.90    7.70
  -6  -8   5    4.30    5.60
  -8  14   5    4.30    4.50
  -6  -8   5   -1.40    7.00
  14  -6   5    9.50    4.40
  14  -6   5    1.60    3.30
  -8  14   5    8.50    7.20
  14  -6   5    6.90    2.80
  -6  -8   5   10.70    6.40
  -8  14   5    6.00    6.60
  14  -6   5    5.20    3.80
   5 -14  -5   23.10    5.50
   5 -14  -5   15.80    6.20
   9   5  -5   19.70    7.50
   9   5  -5    3.60    8.20
  14  -9   5    7.80    3.00
  14  -9   5   14.50    4.80
  14  -9   5   10.60    5.50
  -9  -5   5   12.00    5.90
  -9  -5   5   16.10    5.30
  14  -9   5    7.80    2.70
  -9  -5   5   19.60    6.60
  -5  14   5    3.40    7.00
  -5  14   5    6.40    7.50
  -5  14   5   22.60    5.90
  -5  14   5    6.80    3.10
   2 -14  -5   42.10    9.00
   2 -14  -5   56.49   10.60
  12   2  -5   50.69    8.80
  12   2  -5   32.60    7.60
   2 -14  -5   62.99    8.30
  12   2  -5   53.89    9.40
  12   2  -5   45.30    7.30
  14 -12   5   68.59    6.40
  14 -12   5   45.90    6.80
  -2  14   5   46.80   10.20
  14 -12   5   50.79    5.70
 -12  -2   5   49.20    8.00
  -2  14   5   57.49    6.80
 -12  -2   5   59.19    9.00
 -12  -2   5   53.49    6.80
  14 -12   5   50.69    7.30
  14 -12   5   53.49    5.60
  -1 -14  -5    9.30    8.70
  15  -1  -5    3.00    6.40
  15  -1  -5    7.70   23.00
  -1 -14  -5    1.10    9.80
  15  -1  -5   10.20   10.60
  15  -1  -5   15.80    6.80
  -1 -14  -5   -6.50    7.00
  15  -1  -5   14.10    7.10
   1  14   5   15.70    7.80
 -15   1   5    5.10    8.10
 -15   1   5    9.40    7.10
  14 -15   5    6.80    5.50
  14 -15   5   -2.30    6.60
  14 -15   5    3.40    8.40
   1  14   5    3.70   11.90
  14 -15   5    0.90    4.50
  18  -4  -5   14.40    9.20
 -14  18  -5  -11.90   11.40
  18  -4  -5    5.20    8.50
  -4 -14  -5   16.60   11.80
  14 -18   5    9.00    6.90
  14 -18   5    3.30   10.70
 -18   4   5   23.80    7.80
  14 -18   5    5.60    9.20
  14 -18   5   13.90    8.60
   4  14   5    2.50   11.10
 -18   4   5    0.70   10.00
  -4  19  -5   54.89   11.90
 -15  -4  -5   38.50   12.90
  19 -15  -5   24.80   10.10
  19 -15  -5   48.60   14.20
   4 -19   5   32.00   12.80
  15   4   5   40.40   15.70
  15   4   5   19.30   12.00
   4 -19   5   37.10   17.40
  15   4   5   43.40   12.30
  -1  16  -5   -9.00   10.20
  16 -15  -5   13.30   10.00
 -15  -1  -5    8.30    8.90
  16 -15  -5   -1.40    6.70
  -1  16  -5    7.30    8.50
  16 -15  -5   -0.80    9.10
  16 -15  -5   10.30    6.90
 -15  -1  -5    7.10    6.40
 -15  -1  -5    4.20   14.40
   1 -16   5   10.10    8.90
  15   1   5   10.00   10.60
  15   1   5   -4.30    8.40
   1 -16   5   17.50   12.40
  15   1   5   -1.30   12.70
  15   1   5   14.90    8.00
   2  13  -5    2.50    9.90
  13 -15  -5    8.90    8.00
   2  13  -5  -13.60   10.90
  13 -15  -5   13.50    7.40
  13 -15  -5   12.70    7.10
   2  13  -5   22.30    7.30
 -13  15   5   -5.10    6.60
  -2 -13   5   17.90    7.20
 -13  15   5    9.20    4.10
  -2 -13   5   31.00    8.60
  15  -2   5    8.10    6.50
 -13  15   5   13.40    7.60
  15  -2   5   21.60    6.90
  -2 -13   5    2.20    8.00
  15  -2   5    5.60    8.70
   5  10  -5    6.40    5.60
  10 -15  -5   11.50    7.50
  10 -15  -5    1.40    5.40
   5  10  -5   13.60    9.60
 -15   5  -5    5.60    7.90
   5  10  -5   10.20    9.90
 -10  15   5   -1.30    8.10
 -10  15   5   15.00    4.90
  15  -5   5    5.40    6.50
  15  -5   5   11.70    4.80
  15  -5   5    7.80    4.60
 -10  15   5    0.80    7.40
  -5 -10   5   23.30    6.40
  15  -5   5    5.80    5.40
  -5 -10   5    7.00    7.00
   7 -15  -5  145.19   12.80
   8   7  -5  108.49   14.00
   8   7  -5   92.49   11.20
   8   7  -5  114.79   12.80
   7 -15  -5  106.29   12.60
   8   7  -5   92.09   13.30
  -7  15   5  130.29   11.90
  15  -8   5  113.19    9.80
  -8  -7   5   93.89   12.40
  -7  15   5   99.29   12.60
  -7  15   5  111.79   12.10
  -8  -7   5  107.49   11.80
  15  -8   5  119.59   12.30
  -8  -7   5  102.89   11.60
  11   4  -5    7.20    8.20
  11   4  -5   10.20    4.90
  11   4  -5    0.80    7.10
   4 -15  -5   13.50    6.80
   4 -15  -5    7.30    6.40
  11   4  -5    5.60    5.30
   4 -15  -5   13.50    7.70
  15 -11   5    5.30    3.60
  -4  15   5    1.20    8.70
  15 -11   5   18.80    7.10
  15 -11   5    4.70    3.00
  -4  15   5   10.80    3.80
 -11  -4   5    9.20    5.70
  15 -11   5   -1.20    5.60
  -4  15   5   17.70    7.40
 -11  -4   5    0.40    7.40
  14   1  -5   -3.60    6.90
   1 -15  -5   12.60    8.60
   1 -15  -5   17.90   10.50
  14   1  -5    9.40   11.40
   1 -15  -5   17.60    9.20
  14   1  -5    8.90    6.80
  15 -14   5    9.20    5.30
  15 -14   5   13.90    7.60
  15 -14   5   10.80    3.80
  -1  15   5    9.70    6.30
  15 -14   5   11.10    6.50
  -1  15   5    7.10    7.30
  -1  15   5    4.30   11.40
  15 -14   5    9.80    4.50
 -14  -1   5    9.40    5.40
 -14  -1   5    7.40    6.90
  15 -14   5   11.60    4.40
 -14  -1   5   -0.10    8.00
  17  -2  -5   -9.30    8.50
  -2 -15  -5   -8.00   11.30
  -2 -15  -5   18.90   10.10
  17  -2  -5    6.20    8.80
  15 -17   5    8.20    6.80
  15 -17   5    4.60    9.00
  15 -17   5    9.60    6.00
 -17   2   5   -6.60    9.40
  15 -17   5   17.30   11.60
   2  15   5  -12.30   10.30
 -17   2   5   -0.40    8.70
  20  -5  -5   21.00   12.50
  -5 -15  -5   -1.50   16.40
  20  -5  -5    5.80   13.50
   5  15   5   12.60   16.80
  15 -20   5   11.10    9.80
  15 -20   5   16.00   11.10
  15 -20   5   19.40   16.20
 -16  -2  -5   10.10    9.10
  18 -16  -5    1.50    8.50
  18 -16  -5   -3.70   11.70
  -2  18  -5   15.80   10.80
  -2  18  -5   -6.80   13.70
  16   2   5   -5.70   10.60
   2 -18   5   15.70   12.40
   2 -18   5   28.10   16.50
  16   2   5    3.50   11.10
  16   2   5    9.80   14.00
 -16   1  -5    4.80   13.00
  15 -16  -5   19.60    9.40
   1  15  -5   11.40    8.80
  15 -16  -5   25.20    7.30
   1  15  -5    8.10   11.20
   1  15  -5   14.90   12.40
  15 -16  -5    3.90   10.00
  -1 -15   5    7.60   11.70
  16  -1   5   11.20   11.50
  16  -1   5    9.20    8.60
  16  -1   5   10.30    8.50
  -1 -15   5   31.90    9.40
 -15  16   5   14.60    8.40
  16  -1   5    9.10   10.80
   4  12  -5    9.90   10.10
   4  12  -5   -5.40   13.00
  12 -16  -5    6.40    6.40
  12 -16  -5   20.60    7.70
   4  12  -5    7.30   10.40
  12 -16  -5    6.40    9.20
  16  -4   5    5.90    6.00
  -4 -12   5    9.60    8.40
 -12  16   5    5.60    4.90
  16  -4   5    4.90    6.90
  16  -4   5    8.30    6.00
 -12  16   5    4.00    7.50
 -12  16   5    2.00    8.30
  16  -4   5    6.90    8.50
  -4 -12   5    3.40    9.10
   7   9  -5   34.10   11.10
   7   9  -5   18.30    6.40
   9 -16  -5   22.80    8.50
   9 -16  -5    8.90    6.30
   7   9  -5   18.40    9.60
  16  -7   5   11.10    6.80
  -9  16   5   11.60    5.80
  -7  -9   5    8.00    8.00
  -9  16   5    7.30    8.50
  16  -7   5   14.20    5.10
  16  -7   5   21.80    6.50
  -9  16   5   14.40    8.40
  -7  -9   5   18.20    7.10
  -7  -9   5    1.00    7.70
  10   6  -5   -0.60    6.30
  10   6  -5    0.80    5.20
  10   6  -5  -13.60   11.00
  10   6  -5   -2.50    9.60
   6 -16  -5    6.50    6.90
   6 -16  -5   -3.70    7.00
  16 -10   5   -0.30    6.20
 -10  -6   5   10.50    7.60
  -6  16   5   -9.60    8.30
  16 -10   5    2.90    6.40
  16 -10   5    4.70    4.00
 -10  -6   5    2.00    6.80
  -6  16   5  -12.00    6.20
   3 -16  -5   10.60    7.30
  13   3  -5    1.30    6.40
   3 -16  -5   -0.70    8.80
  13   3  -5   -3.10    6.60
   3 -16  -5    0.00   19.20
  13   3  -5   -5.40    9.40
  16 -13   5   -0.10    6.70
  16 -13   5   -1.50    4.00
 -13  -3   5   -2.60    6.10
  16 -13   5    0.20    5.50
  16 -13   5    3.90   12.80
  16 -13   5   -5.60    8.10
  -3  16   5   -5.60    7.90
  -3  16   5   -0.10    4.80
 -13  -3   5   -6.00    8.10
  -3  16   5   -4.60   20.60
  16 -13   5   -3.70    3.30
  16   0  -5   23.20    9.30
   0 -16  -5   29.40   12.30
   0 -16  -5   45.10   10.40
  16   0  -5   13.30    9.10
  16   0  -5   10.00    8.90
 -16   0   5   12.10   14.10
  16 -16   5   15.90    9.30
 -16   0   5    8.20   10.00
  16 -16   5   11.10    5.70
  16 -16   5   20.80    6.00
   0  16   5   23.80    9.80
   0  16   5   26.80    9.30
  16 -16   5   19.30   10.20
  -3 -16  -5  -31.20   14.40
  19  -3  -5    1.60   11.10
  19  -3  -5    9.10   12.10
   3  16   5    9.70   14.70
  16 -19   5   18.70   15.30
  16 -19   5    1.70    8.90
  16 -19   5    6.80    9.30
   3  16   5   11.30   18.10
   0  17  -5  -18.00   10.80
  17 -17  -5   15.30    8.20
  17 -17  -5  -12.10   11.70
  17   0   5    2.00    9.80
   0 -17   5   -2.00   12.40
   0 -17   5  -13.50   15.40
  17   0   5    6.60   10.60
  14 -17  -5   13.40    9.60
   3  14  -5    3.40   12.00
   3  14  -5   11.90    9.20
  14 -17  -5    3.80    7.30
  14 -17  -5   10.10   11.50
  17  -3   5    1.10    8.60
  17  -3   5    5.30   10.60
 -14  17   5    6.80    4.70
  17  -3   5    6.30    8.00
 -14  17   5    7.00    9.80
  -3 -14   5    8.10    9.40
  -3 -14   5    2.90   11.20
  17  -3   5   10.30    8.00
 -14  17   5    8.70    7.10
  11 -17  -5   13.50   10.30
 -17   6  -5   21.70   11.10
   6  11  -5   18.50    8.00
   6  11  -5   28.20   25.70
  11 -17  -5    7.40    7.40
 -11  17   5   10.90    9.60
 -11  17   5    7.20    5.90
  -6 -11   5    6.20    8.20
 -11  17   5   17.10    8.70
  17  -6   5   15.10    7.20
  17  -6   5   17.10    8.70
  17  -6   5   14.50    6.50
  -6 -11   5   17.80   10.60
   9   8  -5    1.40   14.90
   9   8  -5   -6.30    6.40
   9   8  -5    2.80   11.30
   8 -17  -5    7.90    7.30
   9   8  -5   14.00    6.50
   8 -17  -5    6.60   11.10
   8 -17  -5    4.70    7.60
  -8  17   5    1.20    8.60
  -9  -8   5    3.80   12.00
  17  -9   5   -3.10    7.20
  -8  17   5   18.00    6.90
  17  -9   5    2.30    4.90
  -9  -8   5   -2.60    8.50
  17  -9   5    8.10    6.90
  -9  -8   5    2.70    8.20
  12   5  -5    9.70    6.50
   5 -17  -5   -6.60   10.40
  12   5  -5   -0.60    7.10
   5 -17  -5    7.50    8.20
  12   5  -5    8.90   10.70
  -5  17   5    2.50    6.40
  17 -12   5   12.90    4.80
  -5  17   5   11.50    9.00
 -12  -5   5   18.20    9.10
 -12  -5   5    6.60   10.30
  17 -12   5    8.70    9.00
 -12  -5   5   17.50    7.30
  17 -12   5   16.40   13.90
  -5  17   5   -1.20    3.80
  15   2  -5   -2.20    8.20
   2 -17  -5   26.50   10.10
  15   2  -5   -3.10    8.40
   2 -17  -5    3.20   12.00
  15   2  -5   14.10   11.10
  17 -15   5   10.10    8.90
  17 -15   5   10.10    4.80
  -2  17   5   -5.00    6.70
  -2  17   5    0.40   10.10
  17 -15   5   -0.80    5.40
 -15  -2   5   -4.90   10.50
  17 -15   5   -5.80   10.10
  -2  17   5    1.20   10.40
  17 -15   5    8.70    7.30
  17 -15   5    0.90    3.90
  18  -1  -5   -5.10   11.10
  18  -1  -5   -1.00   10.70
  -1 -17  -5   -9.70   12.90
  17 -18   5  -12.80   13.90
   1  17   5   15.80   12.10
 -18   1   5    1.10   14.10
  17 -18   5   15.10    8.00
   1  17   5   -7.70   13.40
   2  16  -5    3.80   16.60
  16 -18  -5   13.60    8.30
  16 -18  -5   18.60   13.20
   2  16  -5   15.00   12.30
  -2 -16   5   24.70   11.60
  -2 -16   5   28.50   18.10
  18  -2   5   28.50   10.70
  18  -2   5   -4.00    9.90
   5  13  -5   -6.00   10.10
  13 -18  -5    0.80    7.90
  13 -18  -5   20.20   10.30
   5  13  -5   -9.00   14.60
  -5 -13   5  -17.80   11.30
 -13  18   5    2.90   11.10
 -13  18   5    4.60    6.00
  18  -5   5    1.90   10.80
  18  -5   5    7.20    9.20
  -5 -13   5    2.40    9.70
   8  10  -5  -17.40    8.00
  10 -18  -5   -3.50    8.10
  18  -8   5   -3.30    7.90
 -10  18   5   17.70    9.80
 -10  18   5    0.80    7.60
  -8 -10   5    3.70   10.80
  -8 -10   5   -7.30    9.30
  18  -8   5    1.20    6.50
  18  -8   5    6.50    9.20
  11   7  -5    8.60    7.30
   7 -18  -5   14.50   10.10
  11   7  -5   13.50   13.50
   7 -18  -5   13.60    9.10
  11   7  -5    0.30    7.80
  18 -11   5   25.40    9.20
  -7  18   5    9.70   11.90
  -7  18   5   12.70    9.50
 -11  -7   5   11.80   10.00
  18 -11   5   21.00    5.70
  18 -11   5    9.60    8.20
  18 -11   5    5.90   10.90
 -11  -7   5    4.30    8.70
   4 -18  -5   11.50   10.30
  14   4  -5   -3.70   12.60
  14   4  -5   -7.50    8.30
   4 -18  -5   -2.60   12.40
  14   4  -5    1.60    8.60
  18 -14   5   -8.60   10.20
 -14  -4   5    3.10   11.40
  -4  18   5    1.50   10.50
  18 -14   5   -4.70    9.50
 -14  -4   5   -8.10    9.70
  18 -14   5   -2.90    5.80
  -4  18   5   -7.80    4.90
  18 -14   5    3.00    7.40
  17   1  -5   17.80   11.50
   1 -18  -5  -17.60   15.30
   1 -18  -5   54.09   12.90
  17   1  -5    1.90   11.10
 -17  -1   5   19.00   13.30
  -1  18   5   14.20   10.20
  18 -17   5    9.10    7.50
 -17  -1   5   10.60   13.50
  18 -17   5   11.50   13.70
  -1  18   5    5.80   13.10
   4  15  -5   22.00   18.70
  15 -19  -5   14.20   14.20
   4  15  -5   12.60   12.90
  15 -19  -5    9.10    9.30
  19  -4   5   -0.20   10.90
  19  -4   5   13.90   11.10
  -4 -15   5    7.80   16.20
  -4 -15   5   -5.60   12.40
  19  -4   5   11.00   23.60
  12 -19  -5   27.90    9.50
 -12  19   5   -0.20    7.60
  19  -7   5    9.00   10.80
  -7 -12   5   13.70   12.00
  -7 -12   5   29.90   13.70
  19  -7   5   30.30    9.50
  19  -7   5   15.10   11.30
  10   9  -5   24.40    8.60
   9 -19  -5    7.20    9.60
  19 -10   5   12.30    9.30
  -9  19   5   -5.90   10.80
  -9  19   5   23.90   15.40
  19 -10   5   15.70   13.60
  19 -10   5   19.00    7.10
 -10  -9   5   -3.10   11.70
  19 -10   5    6.80   10.50
 -10  -9   5   15.80   11.40
   6 -19  -5    4.00   12.50
  13   6  -5   16.50   10.40
   6 -19  -5   -1.00   11.00
  13   6  -5   23.30   15.60
  13   6  -5   -0.60    9.20
 -13  -6   5   17.10   10.80
  -6  19   5   14.70   14.10
  -6  19   5    5.50   11.80
  19 -13   5    3.40   10.70
  19 -13   5    8.20    6.70
 -13  -6   5   -6.80   13.00
  19 -13   5    1.90   12.10
  19 -13   5    4.60   12.80
  16   3  -5    1.60   11.40
  16   3  -5  -26.10   11.50
   3 -19  -5   17.80   13.40
   3 -19  -5  -18.20   14.90
 -16  -3   5   -4.80   14.30
  19 -16   5  -10.50    7.50
  19 -16   5  -17.70   13.20
  -3  19   5   14.50   13.60
  14 -20  -5   -0.70   13.80
   6  14  -5  -17.00   14.10
  14 -20  -5  -22.10   10.10
  20  -6   5  -13.60   11.30
  20  -6   5   13.50   11.60
  -6 -14   5    9.60   17.80
  20  -6   5   -8.00   16.10
  -6 -14   5   17.60   14.20
   9  11  -5   15.00   11.60
  11 -20  -5   58.69   11.80
  -9 -11   5   30.50   14.40
  20  -9   5   36.40   11.70
 -11  20   5   33.30   10.60
  20  -9   5   33.80   16.30
  -9 -11   5   37.00   14.70
   8 -20  -5   12.60   12.30
  12   8  -5   20.70   10.80
  12   8  -5   14.90   10.50
  20 -12   5   17.20   11.40
  20 -12   5    4.50   15.50
  20 -12   5    6.80    8.20
  -8  20   5   10.50   12.20
 -12  -8   5    3.30   12.60
  -8  20   5   23.80   13.60
 -12  -8   5    7.30   14.70
  15   5  -5   -0.20   13.30
  15   5  -5    1.00   11.80
   5 -20  -5    1.10   14.40
  20 -15   5  -12.00   12.80
  -5  20   5   -3.20   14.70
 -15  -5   5    3.90   16.30
  21  -8   5   25.00   13.50
  10 -21  -5   15.00   13.70
  21 -11   5    8.40   13.50
  21 -11   5   -4.70   13.90
 -11 -10   5   22.30   17.70
 -10  21   5    9.00   18.10
 -11 -10   5   17.90   15.40
   0   0  -6 9999.00  702.03
   0   0  -6 9743.72  701.93
   0   0  -6 9610.24  701.73
   0   0   6 9950.30  702.13
   0   0   6 9130.99  701.63
   0   0   6 9599.54  702.03
   0   0   6 9912.51  702.23
   2  -1  -6  297.57   21.30
  -1   2  -6  303.47   21.10
  -1  -1  -6  269.37   21.20
  -1  -1  -6  281.67   21.20
  -1   2  -6  294.37   21.40
  -1  -1  -6  288.47   21.00
  -1  -1  -6  265.07   21.60
   2  -1  -6  286.57   21.40
  -1   2  -6  286.77   21.10
   2  -1  -6  303.67   21.20
   2  -1  -6  298.67   21.40
   1  -2   6  279.67   21.40
   1   1   6  288.27   21.30
   1  -2   6  272.37   21.10
  -2   1   6  292.57   21.40
   1  -2   6  290.77   21.30
  -2   1   6  291.37   21.30
   1   1   6  288.47   21.40
  -2   1   6  305.67   21.40
  -2   1   6  287.97   21.30
   1   1   6  267.47   21.20
   1  -2   6  291.37   21.10
  -2   1  -6   75.69    5.80
  -2   1  -6   77.79    6.80
   1  -2  -6   61.39    6.60
   1  -2  -6   72.89    6.40
   1  -2  -6   69.59    6.50
  -1   2   6   70.09    6.50
  -1   2   6   73.59    6.60
   2  -1   6   77.89    5.90
  -1  -1   6   98.49    6.50
  -1   2   6   76.99    6.50
  -1  -1   6  101.99    6.70
   2  -1   6   81.29    6.00
   2  -1   6   79.89    6.50
   2  -1   6   72.69    5.90
   4  -2  -6  118.99    9.50
  -2  -2  -6  121.89    9.30
  -2   4  -6  112.99    9.80
  -2   4  -6  117.09    9.00
  -2   4  -6  120.49    9.40
  -2  -2  -6  116.29    9.40
   4  -2  -6  121.09    9.30
  -2  -2  -6  126.99    9.30
   4  -2  -6  122.09    9.70
  -2   4  -6  119.09    9.00
   4  -2  -6  117.99    9.70
   2  -4   6  125.49    9.10
  -4   2   6  122.39    9.50
  -4   2   6  124.19    9.50
   2   2   6  119.69    9.40
   2   2   6  119.79    9.50
  -4   2   6  122.69    9.40
  -4   2   6  118.89    9.70
   2  -4   6  121.09    9.50
   2  -4   6  121.69    9.10
   2  -4   6  117.29    9.30
   3  -3  -6  878.61   63.59
   3  -3  -6  891.91   63.49
   3  -3  -6  880.31   63.49
  -3   0  -6  866.61   63.29
  -3   0  -6  842.02   63.29
   0   3  -6  899.21   63.39
   0   3  -6  863.41   63.59
   0   3  -6  849.81   63.49
  -3   0  -6  868.41   63.29
   3  -3  -6  875.51   63.49
   0   3  -6  845.22   63.59
  -3   3   6  899.11   63.59
   3   0   6  858.81   63.39
   0  -3   6  881.01   63.59
   3   0   6  881.01   63.39
   0  -3   6  865.41   63.49
   0  -3   6  870.81   63.39
  -3   3   6  917.01   63.59
  -3   3   6  884.21   63.49
   3   0   6  821.82   63.29
   0  -3   6  890.71   63.49
   0  -3   6  884.91   63.69
   0  -3  -6  225.48   17.00
  -3   3  -6  210.58   17.00
   0  -3  -6  234.18   16.90
   3   0  -6  227.68   16.90
   3   0  -6  215.28   17.10
   3   0  -6  230.48   16.90
   3   0  -6  234.98   17.10
  -3   0   6  230.98   17.10
  -3   0   6  222.18   17.00
  -3   0   6  233.88   16.90
   0   3   6  225.68   16.90
   0   3   6  244.48   17.00
  -3   0   6  229.38   17.00
   0   3   6  219.98   17.00
   3  -3   6  220.58   17.00
  -3   0   6  230.78   17.00
   3  -3   6  217.28   16.90
  -3   6  -6  501.05   37.30
   6  -3  -6  515.85   37.00
  -3  -3  -6  489.95   37.00
   6  -3  -6  526.35   37.10
  -3  -3  -6  510.45   37.00
  -3   6  -6  484.25   36.60
   6  -3  -6  507.75   37.20
   6  -3  -6  518.05   37.20
  -3   6  -6  480.25   36.80
  -3   6  -6  471.95   36.60
  -3  -3  -6  503.55   37.00
   3  -6   6  494.05   36.80
   3   3   6  502.35   37.20
  -6   3   6  497.45   37.00
  -6   3   6  534.05   37.20
   3  -6   6  510.05   36.80
   3   3   6  509.35   37.30
   3  -6   6  489.15   36.80
  -6   3   6  511.15   36.70
  -6   3   6  525.85   37.00
   3  -6   6  493.05   37.20
  -6   3   6  518.75   37.30
   5  -4  -6  297.37   23.70
  -4  -1  -6  305.77   23.40
  -1   5  -6  340.17   23.50
  -1   5  -6  329.97   24.00
  -4  -1  -6  318.67   23.50
   5  -4  -6  318.07   23.70
  -1   5  -6  329.47   23.70
   5  -4  -6  311.27   23.80
  -4  -1  -6  304.17   23.50
  -1   5  -6  339.77   23.60
   5  -4  -6  317.37   23.60
   1  -5   6  329.87   23.80
   1  -5   6  334.67   23.60
   4   1   6  311.37   23.50
  -5   4   6  319.17   23.60
   4   1   6  302.07   23.60
  -5   4   6  311.67   23.70
   1  -5   6  322.17   23.60
  -5   4   6  312.77   23.60
   1  -5   6  332.47   23.60
   4   1   6  306.97   23.50
   2   2  -6  518.45   37.10
   2   2  -6  507.75   37.30
   2  -4  -6  491.65   37.10
   2   2  -6  504.15   37.30
   2   2  -6  528.25   37.20
   2   2  -6  508.85   37.20
   2  -4  -6  488.45   37.10
  -2  -2   6  502.75   37.30
  -2   4   6  507.65   37.20
   4  -2   6  521.85   37.20
  -2   4   6  505.05   37.10
  -2  -2   6  513.15   37.20
  -2  -2   6  517.35   37.30
  -2  -2   6  518.95   37.20
  -2  -2   6  522.45   37.20
   4  -2   6  498.75   37.00
  -2   4   6  472.75   37.20
   5  -1  -6   60.79    5.50
  -4   5  -6   51.69    5.00
   5  -1  -6   54.69    5.50
  -4   5  -6   44.40    5.30
  -1  -4  -6   39.10    5.10
   5  -1  -6   50.59    4.60
  -1  -4  -6   45.50    4.80
   5  -1  -6   51.99    5.00
  -1  -4  -6   45.30    5.00
  -5   1   6   52.09    4.80
   4  -5   6   48.50    4.20
   1   4   6   45.60    5.50
  -5   1   6   63.89    5.10
  -5   1   6   60.89    4.60
   4  -5   6   48.40    4.50
  -5   1   6   55.79    5.20
  -5   1   6   51.09    5.50
   4  -5   6   51.59    4.90
   1   4   6   42.60    4.70
   4  -5   6   50.99    4.10
   1   4   6   46.80    5.60
  -4  -4  -6  174.58   13.80
   8  -4  -6  167.78   13.80
  -4   8  -6  170.58   12.80
   8  -4  -6  172.38   13.20
  -4  -4  -6  175.48   13.40
  -4   8  -6  161.88   13.00
  -4  -4  -6  179.58   13.60
   8  -4  -6  172.18   13.70
   8  -4  -6  181.48   13.60
  -4   8  -6  170.38   14.30
  -8   4   6  173.98   13.30
   4  -8   6  164.18   13.30
  -8   4   6  177.48   13.60
   4  -8   6  166.78   12.80
   4  -8   6  176.38   13.80
  -8   4   6  178.28   14.30
   4  -8   6  169.58   13.00
  -8   4   6  151.78   12.90
   7  -5  -6  170.58   12.90
  -2   7  -6  183.58   13.80
  -5  -2  -6  153.18   12.80
  -5  -2  -6  159.58   13.20
   7  -5  -6  173.18   13.40
   7  -5  -6  163.58   13.20
  -2   7  -6  162.28   12.90
  -2   7  -6  174.28   12.70
   7  -5  -6  172.78   13.30
  -2   7  -6  165.98   13.00
  -5  -2  -6  158.18   13.00
   5   2   6  165.38   12.90
   2  -7   6  168.28   12.90
   5   2   6  162.18   13.40
  -7   5   6  170.58   12.90
   5   2   6  150.68   13.40
  -7   5   6  174.98   13.10
   2  -7   6  168.18   12.80
   2  -7   6  176.28   13.30
   5   2   6  166.18   12.90
  -7   5   6  168.58   13.30
   2  -7   6  165.88   13.00
  -7   5   6  173.88   13.90
   1   4  -6  132.59   11.80
   1   4  -6  139.79   11.40
   4  -5  -6  157.58   11.60
   1   4  -6  152.88   11.70
   1   4  -6  134.19   11.90
   1   4  -6  141.89   11.60
   4  -5  -6  153.38   11.90
   4  -5  -6  155.58   11.50
  -5   1  -6  154.98   11.50
   5  -1   6  156.18   11.10
  -1  -4   6  142.89   11.60
   5  -1   6  142.99   11.30
  -1  -4   6  138.69   11.60
  -4   5   6  156.58   11.70
  -1  -4   6  128.99   11.70
  -4   5   6  167.58   11.60
  -1  -4   6  140.79   11.80
  -4   5   6  160.28   11.80
  -1  -4   6  147.09   11.50
   5  -1   6  157.18   11.30
  -4   5   6  167.68   11.50
   4   1  -6   52.29    5.30
   4   1  -6   40.30    4.70
   1  -5  -6   39.30    4.50
   1  -5  -6   40.10    4.20
   4   1  -6   39.30    4.00
   4   1  -6   43.90    4.90
   4   1  -6   37.70    4.40
  -1   5   6   42.40    4.30
  -4  -1   6   45.50    4.70
  -4  -1   6   41.40    4.40
  -1   5   6   43.00    4.70
  -4  -1   6   41.80    4.50
   5  -4   6   43.80    4.20
  -1   5   6   43.30    4.60
  -1   5   6   38.40    4.10
   5  -4   6   41.00    4.20
   5  -4   6   39.20    4.10
  -4  -1   6   40.60    4.20
  -4  -1   6   45.40    4.40
  -2  -5  -6  179.98   13.50
  -2  -5  -6  171.08   13.80
   7  -2  -6  170.78   13.70
   7  -2  -6  178.08   14.00
   7  -2  -6  168.78   13.30
   7  -2  -6  181.28   13.60
  -5   7  -6  176.98   13.90
  -2  -5  -6  179.48   13.80
  -7   2   6  162.08   13.40
   5  -7   6  176.98   13.60
   5  -7   6  167.98   13.00
   2   5   6  167.38   14.10
   5  -7   6  176.88   12.90
   2   5   6  180.48   13.50
   5  -7   6  177.68   13.00
  -7   2   6  163.38   13.10
  -7   2   6  168.18   14.10
  -7   2   6  169.98   13.70
   2   5   6  170.18   14.30
  10  -5  -6   72.79    7.40
  -5  10  -6   80.39    7.10
  -5  10  -6   85.09    6.60
  -5  -5  -6   87.29    8.10
  10  -5  -6   69.79    8.80
  -5  10  -6   89.99    9.20
  10  -5  -6   77.39    8.60
  -5  -5  -6  104.09    9.50
  -5  10  -6   82.59    7.10
  -5  -5  -6   81.59    8.50
  10  -5  -6   96.89    8.00
   5   5   6   77.59    7.80
 -10   5   6   82.49    7.70
   5   5   6   87.69    9.20
 -10   5   6   84.09    8.80
 -10   5   6   69.19    8.20
   5 -10   6   79.59    7.30
   5 -10   6   86.39    8.20
   5 -10   6   76.69    8.40
   9  -6  -6   62.79    6.80
  -3   9  -6   70.29    6.60
  -3   9  -6   64.89    6.00
   9  -6  -6   67.49    7.50
   9  -6  -6   54.49    6.00
  -6  -3  -6   63.09    6.40
  -3   9  -6   69.39    6.60
  -3   9  -6   69.99    8.10
   9  -6  -6   67.29    7.00
  -6  -3  -6   76.29    6.60
  -6  -3  -6   61.19    7.60
   3  -9   6   58.29    6.20
   3  -9   6   70.29    7.30
  -9   6   6   63.99    6.20
  -9   6   6   71.89    7.00
   6   3   6   66.19    7.20
   3  -9   6   59.99    6.80
  -9   6   6   66.69    5.50
   6   3   6   74.69    7.30
   6   3   6   52.19    6.50
   6   3   6   67.99    6.40
  -6   0  -6  200.58   15.70
  -6   0  -6  201.58   15.60
   0   6  -6  215.08   16.20
   0   6  -6  224.28   16.00
   6  -6  -6  208.48   16.40
   0   6  -6  220.78   16.30
   6  -6  -6  204.98   16.00
   6  -6  -6  204.88   16.00
   0   6  -6  205.88   16.80
  -6   0  -6  194.28   16.10
   6  -6  -6  219.68   16.30
   6   0   6  210.08   15.80
  -6   6   6  203.78   16.00
   0  -6   6  210.98   16.40
   0  -6   6  214.98   16.00
   0  -6   6  226.38   16.50
  -6   6   6  213.48   16.30
  -6   6   6  219.48   16.00
   0  -6   6  215.78   16.10
   6   0   6  208.78   15.90
  -6   6   6  215.48   16.00
   6   0   6  204.88   16.10
   0  -6   6  213.48   16.20
   3  -6  -6   11.20    3.00
   3  -6  -6   13.80    2.80
   3   3  -6   10.50    2.30
   3   3  -6    8.00    2.70
   3   3  -6   12.10    3.60
   3   3  -6    9.30    3.00
   3  -6  -6    6.80    2.20
   3   3  -6   15.80    2.30
  -3   6   6   15.20    2.30
  -3  -3   6    9.10    2.70
  -3  -3   6   10.00    2.90
  -3   6   6   10.90    2.40
  -3  -3   6   11.20    2.80
  -3  -3   6   14.00    2.90
  -3   6   6   12.20    3.10
  -3   6   6    9.00    3.20
  -3  -3   6   11.20    2.30
   6  -3   6   10.80    1.90
   6   0  -6    3.00    3.40
   6   0  -6    7.50    2.40
   6   0  -6    7.60    2.60
   6   0  -6    9.10    2.20
   0  -6  -6    8.30    2.40
   6   0  -6   10.10    3.00
   0   6   6    9.00    2.60
  -6   0   6    5.60    2.80
   0   6   6    8.60    3.30
  -6   0   6    6.50    3.00
   6  -6   6   15.90    2.40
   6  -6   6   10.90    2.00
  -6   0   6    6.50    2.30
   0   6   6    8.10    3.60
   0   6   6    8.10    2.60
  -6   0   6    6.20    2.20
   9  -3  -6   13.40    4.00
   9  -3  -6   14.90    2.90
   9  -3  -6    6.00    2.70
  -3  -6  -6   25.90    3.80
  -3  -6  -6   17.80    4.10
   9  -3  -6   21.20    4.90
   3   6   6   21.80    4.60
   3   6   6   24.50    3.60
   6  -9   6   16.00    3.70
  -9   3   6   14.00    6.50
  -9   3   6   14.50    2.00
   6  -9   6   16.30    2.00
   6  -9   6   18.70    2.60
   6  -9   6   20.10    3.10
  -9   3   6    7.20    4.60
   3   6   6   26.50    4.70
  -9   3   6   14.70    3.20
  12  -6  -6   -1.40    3.30
  -6  12  -6    5.30    5.70
  -6  12  -6    6.20    3.00
  -6  12  -6    4.50    2.10
  12  -6  -6    4.70    3.20
  -6  -6  -6    6.60    4.20
  -6  -6  -6    0.40    5.20
  12  -6  -6    0.80    5.30
  12  -6  -6    4.80    5.80
  -6  -6  -6   12.70    5.00
   6   6   6   13.40    4.10
   6   6   6    6.30    6.00
   6 -12   6    4.70    4.60
   6   6   6    4.80    6.40
 -12   6   6    1.90    5.60
   6 -12   6   11.60    4.60
 -12   6   6   -1.20    3.30
 -12   6   6   -2.50    5.80
   6 -12   6    2.20    3.30
  11  -7  -6  102.69    8.20
  -4  11  -6   94.19    7.80
  11  -7  -6   74.99    8.80
  11  -7  -6  102.19    9.80
  11  -7  -6   98.29    9.60
  -4  11  -6   90.09    8.60
  -7  -4  -6   83.99    8.60
  -4  11  -6   92.89    9.80
  -7  -4  -6   80.89    8.60
  -4  11  -6   86.79    8.20
   7   4   6   90.79    9.50
   7   4   6   70.39    8.60
   4 -11   6   91.39    8.30
 -11   7   6   90.89    8.20
   7   4   6   75.49    8.50
   7   4   6   76.49    9.10
   4 -11   6  102.59    9.50
 -11   7   6   86.69    9.30
   4 -11   6  102.89    9.30
  -1   8  -6    1.60    3.30
  -7  -1  -6    5.70    3.20
   8  -7  -6    4.20    4.10
  -7  -1  -6    2.50    2.70
   8  -7  -6    1.90    2.60
   8  -7  -6   -3.30    2.00
  -1   8  -6    3.50    3.10
  -1   8  -6   -1.90    4.10
  -7  -1  -6    3.70    2.30
   8  -7  -6    3.80    3.20
  -1   8  -6    0.10    2.40
   1  -8   6    1.00    3.30
   7   1   6    2.20    2.10
  -8   7   6    2.70    2.50
   1  -8   6    2.40    2.30
   7   1   6    0.80    3.60
  -8   7   6    0.40    3.30
  -8   7   6    2.90    2.20
   7   1   6    0.40    3.50
   1  -8   6    1.50    2.80
  -8   7   6    4.70    2.50
   7   1   6   -0.20    1.90
  -7   2  -6   55.89    6.40
   2   5  -6   57.39    6.50
   5  -7  -6   52.19    5.70
   5  -7  -6   59.79    6.50
   2   5  -6   58.29    6.00
   2   5  -6   53.99    5.50
   2   5  -6   61.19    6.70
   5  -7  -6   62.89    5.70
   2   5  -6   64.89    6.30
   7  -2   6   52.99    5.40
  -5   7   6   58.49    5.80
  -5   7   6   59.29    6.60
  -2  -5   6   59.29    6.70
  -2  -5   6   52.99    5.70
  -5   7   6   69.79    5.30
  -5   7   6   61.79    6.20
  -2  -5   6   52.49    5.70
  -2  -5   6   58.09    6.20
   7  -2   6   57.99    4.90
   7  -2   6   59.79    5.40
   2  -7  -6   52.29    5.70
   5   2  -6   56.49    5.80
   5   2  -6   67.69    7.10
   2  -7  -6   63.99    6.50
   5   2  -6   54.89    6.20
   5   2  -6   50.09    5.60
   5   2  -6   56.09    5.30
  -2   7   6   57.49    6.70
  -5  -2   6   51.99    5.40
  -2   7   6   56.29    5.50
   7  -5   6   59.89    5.10
  -5  -2   6   49.80    5.60
  -2   7   6   56.89    5.30
   7  -5   6   57.49    5.40
  -5  -2   6   58.29    6.70
  -5  -2   6   53.19    5.80
  -2   7   6   53.69    5.80
   8  -1  -6   17.80    3.10
   8  -1  -6   18.00    3.20
   8  -1  -6   18.40    3.40
  -1  -7  -6   18.50    3.60
   8  -1  -6   15.00    4.50
  -7   8  -6   24.00    4.00
  -1  -7  -6   20.40    4.70
  -1  -7  -6   23.60    4.20
   8  -1  -6   13.90    3.80
   7  -8   6   20.80    3.20
   1   7   6   14.20    3.50
   7  -8   6   29.30    2.80
  -8   1   6   20.90    4.00
  -8   1   6   13.60    3.10
   7  -8   6   25.00    2.30
   1   7   6   16.40    4.50
   7  -8   6   19.90    2.60
  -8   1   6   16.70    4.00
   1   7   6   26.10    5.00
  -8   1   6   14.90    2.70
  -4  -7  -6    9.20    5.00
  -4  -7  -6    6.40    4.50
  -4  -7  -6   12.30    3.90
  -7  11  -6    3.40    5.00
  11  -4  -6   14.90    5.60
  11  -4  -6    6.10    3.10
  11  -4  -6    5.40    2.80
  11  -4  -6    2.70    4.60
   4   7   6    5.00    5.10
   7 -11   6    7.40    3.70
 -11   4   6    8.00    4.40
   4   7   6    6.50    3.50
   7 -11   6    7.90    2.70
 -11   4   6   10.40    5.70
   4   7   6   11.90    5.80
 -11   4   6    4.40    3.20
   7 -11   6    4.10    3.80
  -7  14  -6   20.50    7.80
  -7  -7  -6   -2.70    6.60
  14  -7  -6    2.90    4.30
  14  -7  -6    9.10    7.30
  14  -7  -6   -8.20    6.50
  -7  -7  -6    7.90    6.70
  -7  -7  -6    8.00    5.60
 -14   7   6   10.70    5.90
 -14   7   6    4.00    3.80
   7 -14   6   11.60    6.40
   7   7   6    0.30    7.50
   7 -14   6   11.40    6.60
   7   7   6    7.90    7.50
   7 -14   6    7.60    4.40
  -5  13  -6  314.87   24.00
  13  -8  -6  314.67   24.90
  13  -8  -6  302.57   23.80
  -8  -5  -6  292.17   24.60
  -5  13  -6  281.37   23.30
  -8  -5  -6  308.77   25.60
  13  -8  -6  311.87   24.80
  -5  13  -6  315.97   25.90
  -8  -5  -6  317.57   24.40
  -5  13  -6  319.57   23.50
  13  -8  -6  303.97   24.50
   5 -13   6  327.37   24.80
   8   5   6  319.17   24.70
 -13   8   6  327.87   23.70
   8   5   6  298.17   25.50
   8   5   6  288.67   25.60
   5 -13   6  322.67   24.10
   8   5   6  313.87   24.40
   5 -13   6  335.97   25.40
  10  -8  -6   40.30    4.50
  10  -8  -6   37.10    5.50
  10  -8  -6   33.30    4.60
  10  -8  -6   41.90    5.30
  -2  10  -6   35.90    6.10
  -8  -2  -6   23.50    4.10
  -8  -2  -6   24.40    4.80
  -2  10  -6   37.00    5.10
  -2  10  -6   38.50    5.10
  -8  -2  -6   24.90    5.00
  -2  10  -6   41.50    4.60
   2 -10   6   24.30    4.30
   2 -10   6   42.50    5.60
 -10   8   6   40.20    4.30
 -10   8   6   45.80    5.20
 -10   8   6   38.60    3.80
   2 -10   6   36.60    5.40
   8   2   6   20.00    3.90
   8   2   6   21.50    5.40
   8   2   6   31.00    4.20
   8   2   6   24.60    5.80
  -8   1  -6   87.19    7.90
  -8   1  -6   90.59    7.30
   7  -8  -6   94.29    9.10
   1   7  -6   83.09    9.50
  -8   1  -6   97.19    9.00
   7  -8  -6  100.49    8.90
   1   7  -6   80.19    8.90
   7  -8  -6   89.79    8.10
   1   7  -6   91.49    8.10
   7  -8  -6   93.99    8.20
  -1  -7   6  100.39    8.60
  -7   8   6  101.49    9.00
   8  -1   6  106.39    8.10
  -1  -7   6   87.99    8.30
  -7   8   6   91.19    8.50
   8  -1   6   94.29    7.70
   8  -1   6   89.49    8.70
  -7   8   6   96.39    7.80
  -1  -7   6  101.59    8.90
  -7   8   6   98.99    8.10
  -1  -7   6  106.09    9.50
   8  -1   6   92.69    8.60
   4  -8  -6   33.30    4.50
   4   4  -6   26.90    3.70
   4   4  -6   15.40    3.10
  -8   4  -6   29.00    4.40
   4   4  -6   29.20    4.30
   4  -8  -6   20.50    3.60
   4   4  -6   29.60    4.70
   8  -4   6   28.50    2.80
  -4  -4   6   30.80    4.10
  -4   8   6   27.60    3.70
  -4   8   6   29.50    3.30
  -4  -4   6   21.90    4.20
  -4  -4   6   28.60    4.10
  -4  -4   6   23.90    3.60
   8  -4   6   27.80    2.70
   8  -4   6   29.30    3.20
  -4   8   6   30.40    4.50
  -4   8   6   19.50    4.50
   7   1  -6   39.70    5.60
   1  -8  -6   48.10    5.30
   7   1  -6   53.69    5.30
   7   1  -6   53.59    6.50
   7   1  -6   47.30    5.40
   7   1  -6   40.70    5.10
   1  -8  -6   48.80    5.50
  -1   8   6   47.70    5.40
   8  -7   6   49.40    5.70
  -7  -1   6   51.79    5.50
  -7  -1   6   53.19    5.50
   8  -7   6   52.69    5.10
  -7  -1   6   67.49    5.90
  -7  -1   6   48.50    5.70
   8  -7   6   49.70    4.90
  -1   8   6   42.80    5.40
  -1   8   6   53.39    6.10
  -1   8   6   63.29    6.40
  10  -2  -6    3.00    4.10
  -2  -8  -6   12.90    3.60
  -2  -8  -6    9.90    3.70
  -2  -8  -6   11.30    4.50
  10  -2  -6   11.70    3.00
  10  -2  -6   10.40    5.50
  10  -2  -6    9.90    2.80
   2   8   6    9.50    3.30
 -10   2   6    3.30    4.50
   2   8   6    9.30    5.40
   8 -10   6    9.50    1.80
   2   8   6    2.30    5.00
   8 -10   6   12.10    2.40
 -10   2   6    5.90    3.30
 -10   2   6   15.10    4.40
 -10   2   6   11.00    2.60
   8 -10   6   13.70    3.30
   8 -10   6   16.40    3.20
  13  -5  -6   26.40    4.90
  13  -5  -6   42.70    8.10
  -5  -8  -6   34.10    6.80
  13  -5  -6   34.20    5.40
  -8  13  -6   25.10    7.20
  13  -5  -6   28.00    7.10
  -5  -8  -6   28.50    6.00
  -5  -8  -6   23.40    6.80
 -13   5   6   35.70    5.20
 -13   5   6   29.10    6.00
   8 -13   6   41.00    6.50
   5   8   6   25.50    7.20
   5   8   6   33.30    7.90
 -13   5   6   29.70    7.90
   5   8   6   35.90    5.80
   8 -13   6   38.90    5.20
  -8  -8  -6   57.79    9.80
  -8  -8  -6   45.80   17.40
  16  -8  -6   54.19    7.60
  16  -8  -6   44.80    9.80
  -8  16  -6   59.59   10.90
  16  -8  -6   35.50    8.60
  16  -8  -6   66.79   11.50
  -8  -8  -6   26.80    9.60
   8   8   6   40.10   11.30
   8 -16   6   62.29    9.90
   8 -16   6   49.90    7.70
   8   8   6   61.79   11.30
   8 -16   6   57.09   11.50
 -16   8   6   74.89    6.80
  15  -9  -6   23.30    8.70
  15  -9  -6   24.20    5.00
  -6  15  -6   15.90    6.00
  15  -9  -6    0.50    5.50
  15  -9  -6   26.50    8.00
  -9  -6  -6    0.40    7.80
  -6  15  -6   20.40    9.10
  -9  -6  -6   24.20    8.00
  -6  15  -6   31.80    4.30
  -9  -6  -6   24.20    7.10
   9   6   6    1.00    8.60
 -15   9   6   13.10    4.10
   9   6   6   10.60    6.30
   6 -15   6   16.80    5.90
   9   6   6   24.50    9.00
 -15   9   6   17.90    6.90
   9   6   6    4.70    6.40
   6 -15   6   18.30    7.40
  -9  -3  -6    8.60    5.40
  12  -9  -6    2.30    5.30
  -9  -3  -6   16.10    4.20
  12  -9  -6    7.10    3.70
  -3  12  -6    8.00    3.50
  -3  12  -6   10.10    5.00
  -9  -3  -6   16.40    5.10
  -3  12  -6   17.50    4.70
  -3  12  -6   11.90    6.80
  12  -9  -6   10.80    6.30
  12  -9  -6   19.50    4.90
 -12   9   6   10.80    3.30
 -12   9   6    9.70    5.20
   3 -12   6   12.10    4.20
   3 -12   6    7.10    5.00
   9   3   6    7.20    6.90
   9   3   6    2.70    3.80
   9   3   6    5.50    6.00
   3 -12   6   12.70    5.40
   9   3   6   10.40    3.90
   0   9  -6   15.70    5.60
   9  -9  -6   19.30    3.20
   9  -9  -6    8.70    3.60
   0   9  -6   18.60    5.00
  -9   0  -6    8.70    4.40
   0   9  -6   16.00    4.50
  -9   0  -6   17.30    3.30
  -9   0  -6   16.20    2.80
   9  -9  -6   13.70    4.10
   9  -9  -6   14.00    3.70
   0  -9   6   19.00    3.70
   9   0   6   17.10    3.20
   9   0   6   13.80    3.10
  -9   9   6   16.70    3.20
  -9   9   6   14.30    3.70
  -9   9   6   11.00    4.40
   9   0   6    7.10    4.30
   0  -9   6   11.80    4.30
   0  -9   6   18.40    4.20
   0  -9   6    9.60    4.40
   6  -9  -6   15.70    4.10
   3   6  -6    9.60    3.80
   3   6  -6    8.50    2.90
  -9   3  -6   11.20    3.80
   6  -9  -6   15.90    3.10
   3   6  -6    9.10    3.00
   3   6  -6   16.20    4.40
   6  -9  -6   13.90    2.90
   3   6  -6    9.70    4.50
   9  -3   6   11.30    2.10
   9  -3   6   14.90    3.20
  -6   9   6    9.70    4.00
   9  -3   6    8.10    2.40
  -3  -6   6   10.10    3.20
  -6   9   6   13.10    2.40
  -6   9   6   10.70    2.90
  -3  -6   6   12.60    3.70
  -3  -6   6   12.70    4.30
   6   3  -6   45.90    6.00
   3  -9  -6   60.99    6.20
   3  -9  -6   57.39    6.70
   6   3  -6   49.50    6.30
   6   3  -6   51.89    7.20
   3  -9  -6   68.59    6.40
   6   3  -6   63.79    5.80
  -6  -3   6   61.39    7.80
  -6  -3   6   57.39    6.00
  -3   9   6   66.99    6.80
  -6  -3   6   55.19    6.10
   9  -6   6   65.49    5.40
  -3   9   6   53.39    5.50
   9  -6   6   56.39    6.20
  -3   9   6   45.80    6.50
  -3   9   6   64.59    6.30
  -6  -3   6   60.29    6.40
   9   0  -6   48.40    5.50
   0  -9  -6   51.19    6.00
   9   0  -6   44.70    5.20
   9   0  -6   49.40    5.10
   9   0  -6   36.00    6.00
   0  -9  -6   62.79    6.50
   0  -9  -6   40.80    5.30
   9   0  -6   64.29    7.70
   9  -9   6   42.10    4.60
  -9   0   6   48.40    5.40
  -9   0   6   43.80    6.40
  -9   0   6   41.90    8.40
   0   9   6   36.60    6.50
   0   9   6   41.60    6.60
  -9   0   6   44.20    4.80
   9  -9   6   43.50    4.30
   9  -9   6   50.79    5.40
   0   9   6   44.50    5.60
   9  -9   6   49.00    5.50
   9  -9   6   45.60    5.00
  12  -3  -6   21.10    6.20
  -3  -9  -6   21.40    6.00
  12  -3  -6   36.40    5.00
  12  -3  -6   37.80    8.00
  -3  -9  -6   31.10    6.20
  12  -3  -6   20.90    4.60
  -3  -9  -6   29.40    5.50
 -12   3   6   10.10    8.10
 -12   3   6   26.80    4.70
   9 -12   6   29.50    5.40
   9 -12   6   36.40    4.00
   9 -12   6   31.00    5.10
   3   9   6   25.90    5.30
 -12   3   6   36.80    7.20
 -12   3   6   30.40    3.20
   3   9   6   20.70    6.80
   3   9   6   25.00    7.30
  -6  -9  -6   -7.90   10.80
  15  -6  -6   -9.00    4.90
  15  -6  -6   -5.00    7.60
  -9  15  -6   -1.40    8.30
  15  -6  -6    0.60    8.40
  15  -6  -6    6.80    4.70
  -6  -9  -6   -6.50    7.30
  -6  -9  -6    1.30    8.00
   6   9   6    0.20    7.90
   6   9   6   14.30    8.80
   6   9   6    4.40    6.20
   9 -15   6    1.60    6.40
 -15   6   6    1.70    4.50
   9 -15   6    0.90    4.40
 -15   6   6   -2.50    6.60
  18  -9  -6   14.40   12.70
  18  -9  -6    6.00    6.80
  -9  -9  -6   -2.10   11.90
  18  -9  -6    4.70    8.10
  -9  -9  -6   10.00   10.80
  -9  18  -6   12.20   13.80
  18  -9  -6   -4.60   11.30
 -18   9   6   -3.40    7.30
   9 -18   6    9.30   11.40
   9 -18   6    0.20   10.20
 -18   9   6    3.00    4.90
   9 -18   6    8.20    7.70
  17 -10  -6    9.90    7.10
 -10  -7  -6   -1.40    9.80
 -10  -7  -6   35.50    9.30
  17 -10  -6   -0.20    9.90
 -10  -7  -6    7.30   11.30
  17 -10  -6   -1.00    6.40
  -7  17  -6   16.70   13.50
  -7  17  -6   15.00    4.30
  -7  17  -6   11.00    7.00
  17 -10  -6   -4.40   10.60
 -17  10   6    4.70    6.80
 -17  10   6    9.50    4.20
   7 -17   6   19.50    7.30
  10   7   6   22.60    8.00
   7 -17   6   18.70    9.70
   7 -17   6   13.60   10.10
  10   7   6    2.90   11.30
  14 -10  -6   16.40    5.80
 -10  -4  -6    4.00    5.40
  -4  14  -6   11.70    5.80
 -10  -4  -6   10.00    7.10
 -10  -4  -6    5.40    6.70
  -4  14  -6    9.90    5.20
  14 -10  -6   10.90    4.50
  14 -10  -6    3.20    6.80
  -4  14  -6    9.90    4.30
  -4  14  -6    3.30    8.40
   4 -14   6    9.00    6.90
  10   4   6    0.70    7.60
 -14  10   6    9.10    3.80
  10   4   6    8.60    5.30
   4 -14   6    8.20    5.50
  10   4   6    6.30    5.50
 -14  10   6    9.20    5.70
  10   4   6   10.10    8.20
  -1  11  -6    5.90    6.40
  -1  11  -6    1.70    4.60
  11 -10  -6    1.80    3.20
  11 -10  -6    4.60    4.10
 -10  -1  -6    6.50    4.20
 -10  -1  -6    5.50    3.10
  -1  11  -6    1.80    3.50
 -10  -1  -6    2.30    5.30
  -1  11  -6   -3.50    5.00
  11 -10  -6    4.90    4.10
  11 -10  -6    2.10    5.10
  10   1   6    5.50    3.50
 -11  10   6    4.30    5.10
 -11  10   6    0.50    3.60
   1 -11   6   -7.90    4.80
  10   1   6   -2.90    5.60
   1 -11   6    2.80    4.70
   1 -11   6   -4.20    4.80
  10   1   6    2.40    5.10
   1 -11   6    8.50    3.70
 -11  10   6   -2.70    2.90
  10   1   6    3.90    3.80
   2   8  -6  100.89    9.40
   2   8  -6  111.09   10.80
   2   8  -6   99.19   10.50
   2   8  -6   93.89   10.00
   8 -10  -6  102.39    9.10
 -10   2  -6  104.59   10.50
   8 -10  -6   97.19    8.90
   8 -10  -6   94.39   10.80
  10  -2   6  110.39    9.70
  -8  10   6  103.29   10.00
  10  -2   6  103.29    8.50
  10  -2   6  105.69    9.10
  -2  -8   6  106.29   10.60
  -2  -8   6  112.49    9.30
  -8  10   6  100.89    8.50
  -2  -8   6  100.79   10.20
  10  -2   6   99.59    9.80
  -2  -8   6  104.59    9.80
  -8  10   6  107.69   10.70
  -8  10   6   97.69    9.20
   5   5  -6    5.10    3.90
   5   5  -6   -1.70    2.40
   5   5  -6   -5.60    7.00
   5 -10  -6   -2.10    3.70
   5   5  -6   -0.30    2.80
   5 -10  -6   -0.60    2.90
   5   5  -6    5.60    4.50
  -5  -5   6    0.00    3.20
  -5  -5   6    0.90    3.60
  -5  -5   6   -3.00    4.10
  10  -5   6    3.80    2.60
  10  -5   6    3.60    1.60
  -5  10   6    3.60    2.20
  -5  10   6   13.30    4.60
  -5  -5   6    2.80    2.80
  -5  10   6    2.00    4.30
  10  -5   6    2.10    2.60
  -5  10   6    6.00    3.40
   8   2  -6   62.99    7.50
   8   2  -6   70.79    7.50
   8   2  -6   72.49    6.80
   8   2  -6   68.09    7.00
   2 -10  -6   67.19    7.10
   8   2  -6   75.49    8.80
   2 -10  -6   69.39    7.60
  10  -8   6   65.49    5.90
  10  -8   6   64.19    6.00
  -2  10   6   64.39    7.50
  -8  -2   6   70.69    7.10
  10  -8   6   67.99    7.50
  -2  10   6   58.69    8.00
  -2  10   6   61.69    6.70
  -8  -2   6   81.09    7.50
  -8  -2   6   74.29    7.20
  -2  10   6   71.89    7.90
  10  -8   6   70.09    6.50
  -8  -2   6   83.39    9.50
  11  -1  -6   44.00    5.40
  -1 -10  -6   45.40    6.90
  11  -1  -6   50.09    6.10
  11  -1  -6   48.60    8.40
  -1 -10  -6   46.00    6.80
  -1 -10  -6   52.19    6.10
  11  -1  -6   41.00    5.30
  11  -1  -6   40.10    7.00
  -1 -10  -6   47.40    6.30
 -11   1   6   37.00    6.50
   1  10   6   33.90    7.40
 -11   1   6   44.00    4.70
  10 -11   6   38.10    5.50
 -11   1   6   45.10    7.40
  10 -11   6   44.90    4.50
 -11   1   6   55.39    6.00
   1  10   6   39.70    5.80
   1  10   6   43.40    7.60
  10 -11   6   37.40    4.60
  10 -11   6   46.00    5.20
 -10  14  -6   13.40    7.00
  -4 -10  -6    9.80    6.80
  14  -4  -6    4.70    8.20
  14  -4  -6   16.40    5.50
  -4 -10  -6   13.60    7.10
  14  -4  -6   18.20    7.10
  -4 -10  -6   21.40    8.90
  14  -4  -6   15.50    5.00
 -14   4   6   10.70    5.10
  10 -14   6   14.80    5.70
   4  10   6    9.40    7.00
  10 -14   6   11.70    4.20
   4  10   6   14.60    5.40
 -14   4   6   11.40    6.20
  10 -14   6   10.50    4.90
  -7 -10  -6   -3.20   10.30
 -10  17  -6   12.30   11.30
  17  -7  -6    4.20   10.30
  -7 -10  -6   18.80    9.30
  17  -7  -6    6.40    6.40
  17  -7  -6    7.30   11.60
  -7 -10  -6    6.00   11.00
  17  -7  -6   12.10    6.60
 -17   7   6   12.90    8.30
  10 -17   6   18.00    8.60
  10 -17   6   12.70    6.20
 -17   7   6   12.90    5.50
   7  10   6    4.80    8.20
  10 -17   6   12.10    9.40
  20 -10  -6    5.40    9.60
 -10 -10  -6   12.40   15.40
  20 -10  -6   11.90    9.80
  10 -20   6    8.90    9.80
  10 -20   6    6.90   13.70
  10  10   6   -0.20   14.20
  19 -11  -6   -7.30   14.20
  19 -11  -6    6.20    9.30
 -11  -8  -6   -8.70   13.40
 -11  -8  -6   -1.60   12.60
  19 -11  -6    6.90    8.50
   8 -19   6    9.10    9.20
   8 -19   6   -0.70   13.10
  -5  16  -6   27.90    5.80
  16 -11  -6   33.40    7.70
  16 -11  -6   21.00    9.10
  16 -11  -6   18.20    7.40
 -11  -5  -6   16.40    8.70
 -11  -5  -6   27.10    8.10
  -5  16  -6   31.10   12.40
  16 -11  -6   32.60    9.50
  -5  16  -6   29.20    5.20
   5 -16   6   26.60    9.30
  11   5   6   20.40    7.70
   5 -16   6   18.60    7.30
   5 -16   6   27.00    9.80
  11   5   6   21.50    7.00
  11   5   6   43.80   11.50
 -16  11   6   25.30    6.80
 -16  11   6   29.80    4.50
  11   5   6   26.90   10.10
  -2  13  -6   24.60    6.50
  -2  13  -6   23.80    5.30
 -11  -2  -6   17.10    5.70
 -11  -2  -6   37.90    5.40
  -2  13  -6   22.10    6.70
  13 -11  -6   20.00    6.70
  13 -11  -6   24.60    6.60
  13 -11  -6   17.20    4.90
 -11  -2  -6   27.30    7.30
  -2  13  -6   22.90    8.60
  11   2   6   15.80    7.20
  11   2   6   34.30    8.00
   2 -13   6   19.10    5.80
   2 -13   6   21.50    6.90
 -13  11   6   24.20    6.10
   2 -13   6   34.80   11.20
 -13  11   6   25.50    4.30
  11   2   6   20.60    5.60
   2 -13   6   25.70    6.90
  11   2   6   16.20    5.50
   1  10  -6   33.60    7.00
 -11   1  -6   32.00    6.30
   1  10  -6   31.90    6.50
  10 -11  -6   29.60    6.10
  10 -11  -6   36.50    5.50
 -11   1  -6   34.70    4.10
  10 -11  -6   31.80    4.80
   1  10  -6   32.80    6.60
 -11   1  -6   42.10    4.00
  10 -11  -6   37.20    5.10
  -1 -10   6   36.30    5.40
 -10  11   6   39.30    4.90
  -1 -10   6   26.90    5.70
  11  -1   6   35.10    6.10
  11  -1   6   23.60    5.70
  -1 -10   6   37.10    6.20
  11  -1   6   35.30    4.70
 -10  11   6   29.70    5.40
 -10  11   6   34.30    6.80
  -1 -10   6   26.50    6.20
  11  -1   6   29.30    5.00
   4   7  -6   18.50    5.50
   7 -11  -6   22.40    3.90
   4   7  -6   16.90    4.20
   4   7  -6    6.60    5.10
 -11   4  -6   21.90    8.00
   7 -11  -6   19.30    5.20
   4   7  -6   24.60    6.20
  -7  11   6   15.80    2.70
  -7  11   6   18.00    5.20
  -4  -7   6    8.40    4.90
  11  -4   6   24.00    4.20
  11  -4   6   19.30    3.60
  -4  -7   6   12.80    3.70
  -4  -7   6   12.80    4.80
  -7  11   6   18.60    4.10
  -4  -7   6   23.00    5.10
  11  -4   6   20.70    2.90
  -7  11   6   16.20    5.20
   7   4  -6   58.49    6.40
   7   4  -6   62.69    7.30
   7   4  -6   76.89    8.90
   4 -11  -6   68.59    7.40
   7   4  -6   61.19    7.30
   4 -11  -6   70.99    7.50
   7   4  -6   62.89    7.40
   4 -11  -6   62.89    6.90
  -7  -4   6   70.49    7.40
  11  -7   6   57.29    7.10
  -4  11   6   60.09    5.80
  -4  11   6   66.59    7.80
  -7  -4   6   69.09    7.30
  11  -7   6   56.19    5.50
  11  -7   6   46.50    5.20
  -4  11   6   54.69    7.50
  -7  -4   6   68.29    7.00
  -7  -4   6   66.59    7.80
  11  -7   6   56.79    5.90
  -4  11   6   58.79    6.60
  10   1  -6   26.30    4.70
  10   1  -6   23.70    6.10
  10   1  -6   20.30    5.20
   1 -11  -6   21.10    4.80
   1 -11  -6   13.80    5.80
  10   1  -6   15.90    4.40
  10   1  -6   22.60    7.50
   1 -11  -6   15.50    4.20
 -10  -1   6   16.10    4.50
 -10  -1   6   18.20    4.00
  11 -10   6   21.20    4.70
  11 -10   6   21.80    3.40
  11 -10   6   19.10    3.70
  -1  11   6   17.40    6.60
 -10  -1   6   24.10    6.40
  11 -10   6   19.40    2.70
  11 -10   6   16.00    3.60
  -1  11   6   12.60    6.50
  -1  11   6   10.50    4.30
  -1  11   6   17.40    4.40
 -10  -1   6   18.70    5.60
  13  -2  -6   35.00    7.80
  -2 -11  -6   42.40    7.60
  -2 -11  -6   27.20    7.70
  13  -2  -6   63.29   10.00
  -2 -11  -6   25.20    7.20
  13  -2  -6   34.50    5.90
   2  11   6   38.10   10.00
  11 -13   6   43.80    5.00
 -13   2   6   46.40    4.70
 -13   2   6   39.00    7.30
  11 -13   6   40.10    6.20
 -13   2   6   52.09    6.70
  11 -13   6   45.00    6.20
 -11  16  -6   15.30    9.40
  16  -5  -6   11.30    9.60
  -5 -11  -6   26.40    9.40
  16  -5  -6    6.30   12.00
  -5 -11  -6   23.90    8.10
  16  -5  -6    9.00    6.40
  16  -5  -6   25.10    6.80
  11 -16   6   17.20    7.30
   5  11   6    2.10   11.70
  11 -16   6   17.30    5.60
 -16   5   6   22.10    6.10
 -16   5   6   14.60    7.70
   5  11   6   -1.30    7.60
  11 -16   6   33.50    7.80
  19  -8  -6   11.20    8.40
  -8 -11  -6   14.70   12.90
 -11  19  -6   -1.30   15.80
  19  -8  -6   -8.60    8.40
  11 -19   6   -3.00   12.20
  11 -19   6   12.60   11.30
  11 -19   6    5.10    8.20
   8  11   6   11.70   11.40
 -19   8   6   -2.60    9.20
 -12  -9  -6   12.20   18.20
  21 -12  -6    2.60   10.70
   9 -21   6   13.20   12.20
  18 -12  -6    9.10   12.10
  -6  18  -6    6.00    6.60
  18 -12  -6   -4.20    7.00
  18 -12  -6   -5.40    7.70
 -12  -6  -6    2.80   10.70
  18 -12  -6    1.80   11.30
 -12  -6  -6   -1.50   10.30
  -6  18  -6    2.10   14.80
   6 -18   6  -15.00   11.90
  12   6   6   19.60    9.50
  12   6   6  -16.50    8.90
   6 -18   6   11.70   10.50
  12   6   6    8.20   14.10
  15 -12  -6    3.30    5.00
  15 -12  -6   -3.00    6.30
 -12  -3  -6   -0.80    6.10
 -12  -3  -6   -3.80    6.90
  -3  15  -6   -4.30    7.60
  15 -12  -6    0.80    7.10
 -12  -3  -6  -10.00    8.50
  -3  15  -6    6.30    7.10
  -3  15  -6   -1.80   10.50
  15 -12  -6   -1.30    7.80
  -3  15  -6   -0.20    5.40
   3 -15   6    3.50    6.80
   3 -15   6    4.30    8.00
   3 -15   6    2.40    8.00
 -15  12   6    0.40    3.70
  12   3   6    3.00    8.60
  12   3   6    2.40    6.30
   3 -15   6  -12.00    8.90
  12   3   6    7.70    9.50
 -15  12   6   -2.60    6.20
   0  12  -6   29.20    7.40
   0  12  -6   27.50    5.90
 -12   0  -6   39.70    5.40
 -12   0  -6   22.90    7.20
   0  12  -6   38.70    7.60
  12 -12  -6   30.20    5.40
 -12   0  -6   40.10    4.60
  12 -12  -6   31.40    5.60
  12 -12  -6   26.70    7.40
  12 -12  -6   30.10    6.70
  12   0   6   36.90    6.90
  12   0   6   43.50    8.20
   0 -12   6   62.99   11.70
   0 -12   6   42.20    6.30
   0 -12   6   29.00    6.60
  12   0   6   32.00    5.40
   0 -12   6   34.00    7.00
 -12  12   6   32.40    5.80
 -12  12   6   35.90    4.80
  12   0   6   44.60    5.90
   9 -12  -6    9.60    5.60
   3   9  -6    6.60    6.70
   3   9  -6   11.10    4.40
   3   9  -6   -0.30    5.80
   3   9  -6   13.10    6.90
 -12   3  -6    6.10    5.50
   9 -12  -6    7.90    4.00
  12  -3   6   13.50    3.40
  -3  -9   6    5.10    4.10
  12  -3   6   10.40    4.50
  -3  -9   6    8.20    5.00
  -9  12   6    9.00    5.40
  -3  -9   6   15.30    5.90
  -9  12   6    7.70    5.50
  12  -3   6   10.10    3.90
  -3  -9   6   10.40    5.40
  -9  12   6   11.30    3.80
   6 -12  -6   99.49   10.80
   6   6  -6   85.89    9.10
   6   6  -6   90.99    9.70
   6 -12  -6  101.59    9.60
   6   6  -6  105.89   10.70
   6   6  -6  110.39   11.40
   6   6  -6   95.29   10.90
  -6  -6   6   97.49   10.30
  -6  12   6   99.69    8.00
  12  -6   6   95.09    9.10
  -6  -6   6   98.59    9.60
  12  -6   6   91.39    7.90
  12  -6   6   86.49    8.30
  -6  -6   6   97.99   10.20
  -6  12   6  109.59   11.40
  12  -6   6   92.19    9.60
  -6  12   6  100.09   11.20
  -6  12   6  105.39    9.60
  -6  -6   6  113.09   12.00
   9   3  -6  179.08   15.50
   9   3  -6  178.28   15.00
   3 -12  -6  206.48   15.90
   3 -12  -6  171.68   15.30
   9   3  -6  167.08   16.10
   9   3  -6  193.98   16.70
   9   3  -6  175.78   15.80
  12  -9   6  177.48   13.80
  -9  -3   6  183.88   15.30
  -3  12   6  180.18   17.10
  12  -9   6  178.58   14.30
  -3  12   6  186.08   14.40
  12  -9   6  175.78   14.30
  -9  -3   6  178.38   16.00
  -3  12   6  181.48   15.50
  12  -9   6  201.58   15.80
  -9  -3   6  194.68   16.90
  -3  12   6  174.38   16.80
  -9  -3   6  177.88   15.20
  12   0  -6    4.20    5.10
  12   0  -6    2.70    6.70
  12   0  -6   -2.50    4.10
   0 -12  -6   -0.60    6.30
   0 -12  -6    3.10    5.10
  12   0  -6   -1.30    4.90
  12   0  -6   -0.30    7.40
   0 -12  -6    5.60    6.00
 -12   0   6    4.50    3.70
  12 -12   6    5.50    5.10
   0  12   6    3.60    5.00
  12 -12   6    5.60    3.90
 -12   0   6   -3.30    4.80
  12 -12   6    3.00    4.40
 -12   0   6    6.50    6.10
   0  12   6   -6.30    7.20
  12 -12   6    3.70    2.80
  12 -12   6    1.60    2.80
  -3 -12  -6    6.50    8.20
  15  -3  -6   16.50    9.00
  15  -3  -6   15.00   10.40
  -3 -12  -6   23.10    7.90
  15  -3  -6   13.60    6.30
 -12  15  -6   19.10    8.50
  15  -3  -6    9.60    6.00
  12 -15   6   21.80    4.80
 -15   3   6   23.50    6.20
 -15   3   6   13.50    7.70
  12 -15   6   24.90    6.30
   3  12   6   -1.50    9.20
   3  12   6   19.80    7.40
  12 -15   6   21.90    6.80
  18  -6  -6   47.80   10.20
  18  -6  -6   20.40    9.00
  -6 -12  -6   55.59   11.40
   6  12   6   28.90   10.90
 -18   6   6   16.60    7.00
  12 -18   6   26.00   10.10
  12 -18   6   33.10    7.90
  -9 -12  -6  -26.70   18.00
  21  -9  -6    7.80   12.50
  12 -21   6    8.50   11.40
  20 -13  -6   -9.90   10.00
 -13  -7  -6   -0.70   16.50
 -13  -7  -6    9.30   15.30
  20 -13  -6   -2.30   10.90
   7 -20   6   22.50   11.70
   7 -20   6   23.70   16.70
  13   7   6   -5.20   12.90
  17 -13  -6   -4.10    9.90
 -13  -4  -6   -3.00    8.30
  17 -13  -6    0.90    6.50
  -4  17  -6    2.00    7.20
 -13  -4  -6   16.00   12.90
  -4  17  -6    8.80    9.50
 -13  -4  -6   -7.50    9.10
  17 -13  -6   -0.50    9.60
  -4  17  -6    4.90    7.30
  17 -13  -6   -6.90    9.00
  13   4   6   -3.60   11.80
  13   4   6    5.30    8.20
   4 -17   6   -4.40    8.20
   4 -17   6  -12.40   12.90
  13   4   6    2.90    8.70
  14 -13  -6   59.09    7.40
 -13  -1  -6   41.10    9.40
  14 -13  -6   50.29    9.30
  14 -13  -6   45.40    8.70
  -1  14  -6   60.69    9.30
 -13  -1  -6   44.60    9.50
  -1  14  -6   63.69    9.40
  -1  14  -6   51.29    8.00
  14 -13  -6   47.50    7.30
 -13  -1  -6   59.79    6.50
   1 -14   6   79.09   10.80
  13   1   6   58.79   10.50
   1 -14   6   60.69    8.90
 -14  13   6   58.89    8.20
  13   1   6   50.99    8.20
  13   1   6   53.39    8.10
   1 -14   6   18.30    8.80
   1 -14   6   57.49    9.50
 -14  13   6   51.99    6.20
  13   1   6   42.20    9.20
 -14  13   6   54.89    5.90
   2  11  -6   19.90    7.30
  11 -13  -6   21.20    5.10
  11 -13  -6   30.00    8.70
  11 -13  -6   26.80    4.40
   2  11  -6   20.40    7.80
 -13   2  -6   22.80    7.10
  11 -13  -6   22.40    6.70
   2  11  -6   25.20    7.90
  -2 -11   6    9.40    6.00
  13  -2   6   24.90    5.20
  13  -2   6   25.10    5.10
  13  -2   6   13.80    6.70
 -11  13   6   31.00    6.70
  13  -2   6   20.50    6.90
 -11  13   6   16.20    4.70
  -2 -11   6   15.70    6.30
  -2 -11   6   21.70    6.20
   5   8  -6   18.80    8.20
   5   8  -6   10.30    4.60
   8 -13  -6    6.50    4.30
   8 -13  -6   10.50    6.10
   5   8  -6    7.20    6.20
   5   8  -6   16.40    7.50
 -13   5  -6    6.20    6.70
  -5  -8   6   16.20    4.90
  13  -5   6   11.50    4.20
  13  -5   6   11.40    4.30
  13  -5   6    7.70    4.90
  -5  -8   6    9.70    5.90
  -5  -8   6   -1.20    5.90
  -8  13   6   11.20    4.50
  13  -5   6   10.80    3.30
  -8  13   6    8.50    6.10
  -5  -8   6    4.70    5.60
  -8  13   6    5.60    5.90
   5 -13  -6   18.30    5.50
   8   5  -6    4.80    6.80
   5 -13  -6   15.20    6.20
   8   5  -6   -1.10    3.30
   8   5  -6   -1.00    7.50
   8   5  -6    6.40    5.90
   8   5  -6   12.90    4.50
   5 -13  -6   10.30    4.60
  -5  13   6   14.20    5.10
  -8  -5   6    8.00    4.80
  -8  -5   6    6.40    5.80
  13  -8   6    3.80    3.90
  -5  13   6    4.80    6.60
  -5  13   6   18.10    6.90
  13  -8   6    6.70    2.80
  -8  -5   6    7.90    5.00
  -8  -5   6    0.70    6.50
  -5  13   6   11.30    2.90
  13  -8   6   13.40    3.10
  13  -8   6    9.70    4.30
  11   2  -6   66.89    7.50
  11   2  -6   56.79    8.70
   2 -13  -6   55.39   11.60
   2 -13  -6   75.99    8.60
  11   2  -6   58.79    9.00
  13 -11   6   60.89    6.30
  13 -11   6   60.79    7.30
  -2  13   6   76.19   10.10
  13 -11   6   59.29    8.00
  13 -11   6   69.49    7.00
  -2  13   6   54.49    9.80
  -2  13   6   70.69    8.10
 -11  -2   6   52.19    8.40
  -2  13   6   63.79    6.90
 -11  -2   6   66.89    8.10
  13 -11   6   60.39    6.70
 -11  -2   6   62.29    7.10
  14  -1  -6   -5.40    5.00
  14  -1  -6   17.30    6.30
  14  -1  -6   16.00   10.20
  14  -1  -6   13.50    6.00
  14  -1  -6   10.80    8.70
  -1 -13  -6   12.20    7.50
  -1 -13  -6    9.70    6.70
 -14   1   6   10.70    3.90
  13 -14   6    9.30    7.30
 -14   1   6    4.50    7.40
   1  13   6    9.00    7.00
 -14   1   6   -0.30    6.20
  13 -14   6   14.70    4.10
  13 -14   6   11.20    5.00
  13 -14   6    9.60    6.00
  17  -4  -6   22.40    8.80
 -13  17  -6   43.70   10.70
  -4 -13  -6   54.39   10.70
  17  -4  -6   10.50    7.70
 -17   4   6   34.70    7.90
 -17   4   6   38.50    9.70
   4  13   6   31.60   10.20
  13 -17   6   46.50    7.20
  13 -17   6   34.70    9.30
  13 -17   6   34.50    8.90
  20  -7  -6  -19.10   10.70
  -7 -13  -6   52.59   16.10
   7  13   6   -8.10   13.60
  13 -20   6    9.80   12.70
  13 -20   6   -1.70   15.90
  13 -20   6    1.50   10.00
  19 -14  -6   -1.00    8.60
  19 -14  -6   -0.30    9.40
 -14  -5  -6    7.40   19.20
  -5  19  -6   -4.70    9.60
 -14  -5  -6   23.30   14.50
  14   5   6   20.60   11.60
  14   5   6   13.40   19.40
   5 -19   6   -2.60   15.90
  14   5   6   -0.50   11.10
   5 -19   6   18.40   11.30
  -2  16  -6   28.90    8.10
 -14  -2  -6   28.30   12.40
  16 -14  -6   25.70   10.00
  16 -14  -6   22.60    7.10
  16 -14  -6   17.30    8.20
  -2  16  -6   21.60    9.70
 -14  -2  -6   38.60    6.90
  -2  16  -6   24.80    9.90
   2 -16   6   27.20    8.90
   2 -16   6   47.20   13.20
  14   2   6   19.00    8.50
  14   2   6   23.80   10.80
  14   2   6    9.50    8.40
 -16  14   6   22.00    6.20
  14   2   6    8.30   12.20
   1  13  -6   17.30    8.60
   1  13  -6   19.60    9.40
 -14   1  -6    7.10    8.30
  13 -14  -6   28.50    5.20
  13 -14  -6   24.80    6.10
   1  13  -6   24.70    7.90
  13 -14  -6   36.90    8.20
  13 -14  -6   18.10    8.10
  14  -1   6   28.30    7.20
  14  -1   6   35.20    6.90
  -1 -13   6   14.30    7.30
 -13  14   6   30.30    7.20
  -1 -13   6   20.50    7.80
  -1 -13   6  -10.60    7.60
  -1 -13   6   28.40    9.40
  14  -1   6   26.00    6.30
  14  -1   6   27.90    8.90
 -13  14   6   23.60    4.70
   4  10  -6   24.50    9.00
  10 -14  -6   30.40    5.70
   4  10  -6   20.40    7.80
 -14   4  -6   24.40    7.50
  10 -14  -6   14.40    7.60
   4  10  -6   14.60    8.50
   4  10  -6   27.40    6.20
  14  -4   6   18.80    5.60
 -10  14   6   21.30    7.10
  -4 -10   6   17.30    5.30
 -10  14   6   16.90    4.90
  14  -4   6   19.90    5.50
 -10  14   6   17.50    6.70
  14  -4   6   16.40    4.60
   7   7  -6   10.10    8.40
   7   7  -6   19.80    8.00
   7 -14  -6   13.30    5.30
   7 -14  -6   16.70    6.70
   7   7  -6   -6.80    6.70
  14  -7   6    9.00    3.10
  -7  -7   6    7.90    6.40
  14  -7   6   14.30    3.00
  -7  -7   6   21.10    6.70
[truncated: 1,068,962 more chars]
